# Supplementary material for: Single-molecule tracking reveals the dynamic turnover of Ipl1 at the kinetochores in Saccharomyces cerevisiae
Source: Life Sci Alliance. 2025 Apr 18;8(7):e202503290. doi: 10.26508/lsa.202503290 (PMC12008175; doi:10.26508/lsa.202503290)
Supplement: Supplementary file 2 [file LSA-2025-03290_SdataF2.xlsx]

## Sheet: Sheet1
Figure 2.A.	Metaphase (from cycling cells) Ipl1-HaloTag-JF646
	X Axis Time	Experimental data	Single exponential fit	Double exponential fit	1st component of double exponential fit	2nd component of double exponential fit
	1.4	0.372724	0.340002	0.369515	0.235973	0.133542
	1.6	0.310583	0.303953	0.315798	0.189782	0.126016
	1.8	0.269418	0.271725	0.271547	0.152633	0.118915
	2	0.236766	0.242915	0.234969	0.122755	0.112213
	2.2	0.207733	0.21716	0.204616	0.0987265	0.10589
	2.4	0.182364	0.194135	0.179323	0.079401	0.0999224
	2.6	0.157346	0.173551	0.15815	0.0638585	0.0942914
	2.8	0.138868	0.15515	0.140336	0.0513584	0.0889777
	3	0.12419	0.1387	0.125269	0.0413051	0.0839635
	3.2	0.11109	0.123994	0.112452	0.0332198	0.0792318
	3.4	0.100728	0.110847	0.101484	0.0267171	0.0747668
	3.6	0.0902803	0.0990945	0.0920408	0.0214873	0.0705534
	3.8	0.0837618	0.0885878	0.0838587	0.0172812	0.0665775
	4	0.0794932	0.0791951	0.0767241	0.0138985	0.0628256
	4.2	0.0705615	0.0707983	0.0704631	0.0111779	0.0592852
	4.4	0.0673634	0.0632917	0.0649341	0.00898985	0.0559442
	4.6	0.0629719	0.0565811	0.0600217	0.00723012	0.0527916
	4.8	0.0579583	0.050582	0.0556314	0.00581484	0.0498166
	5	0.0517274	0.0452189	0.0516858	0.0046766	0.0470092
	5.2	0.0460352	0.0404245	0.0481212	0.00376117	0.0443601
	5.4	0.0414812	0.0361384	0.0448852	0.00302493	0.0418602
	5.6	0.0386744	0.0323067	0.0419341	0.00243281	0.0395012
	5.8	0.0358442	0.0288814	0.0392318	0.0019566	0.0372752
	6	0.0353898	0.0258191	0.0367482	0.0015736	0.0351746
	6.2	0.0343288	0.0230816	0.034458	0.00126557	0.0331924
	6.4	0.0320491	0.0206343	0.0323397	0.00101784	0.0313219
	6.6	0.0297505	0.0184465	0.0303754	0.0008186	0.0295568
	6.8	0.0286519	0.0164907	0.0285495	0.000658361	0.0278911
	7	0.028156	0.0147422	0.0268489	0.000529489	0.0263194
	7.2	0.0264265	0.0131792	0.025262	0.000425843	0.0248362
	7.4	0.0252995	0.0117818	0.0237791	0.000342486	0.0234366
	7.6	0.0235434	0.0105326	0.0223913	0.000275445	0.0221158
	7.8	0.0230168	0.00941588	0.0210911	0.000221527	0.0208695
	8	0.0218609	0.00841755	0.0198716	0.000178164	0.0196934
	8.2	0.0200682	0.00752506	0.0187269	0.000143289	0.0185837
	8.4	0.0195199	0.0067272	0.0176516	0.000115241	0.0175364
	8.6	0.0177024	0.00601393	0.0166408	9.26826e-05	0.0165482
	8.8	0.0146002	0.00537629	0.0156901	7.45402e-05	0.0156156
	9	0.0133847	0.00480626	0.0147956	5.99492e-05	0.0147356
	9.2	0.0134389	0.00429667	0.0139534	4.82143e-05	0.0139052
	9.4	0.0134934	0.0038411	0.0131604	3.87765e-05	0.0131216
	9.6	0.012903	0.00343384	0.0124133	3.11861e-05	0.0123821
	9.8	0.0123075	0.00306976	0.0117094	2.50815e-05	0.0116844
	10	0.0117071	0.00274428	0.0110461	2.01719e-05	0.0110259
	10.2	0.0104485	0.00245332	0.0104208	1.62233e-05	0.0104046
	10.4	0.00983517	0.0021932	0.00983127	1.30476e-05	0.00981822
	10.6	0.00790004	0.00196066	0.00927542	1.04936e-05	0.00926493
	10.8	0.00727107	0.00175278	0.00875125	8.43951e-06	0.00874282
	11	0.00663686	0.00156693	0.00825691	6.7875e-06	0.00825013
	11.2	0.0059974	0.0014008	0.00779066	5.45887e-06	0.0077852
	11.4	0.00535264	0.00125227	0.00735087	4.39031e-06	0.00734648
	11.6	0.00537434	0.0011195	0.00693601	3.53092e-06	0.00693247
	11.8	0.00472162	0.0010008	0.00654464	2.83975e-06	0.0065418
	12	0.00474076	0.00089469	0.00617543	2.28388e-06	0.00617315
	12.2	0.00475999	0.000799829	0.00582711	1.83682e-06	0.00582527
	12.4	0.00477929	0.000715025	0.00549847	1.47726e-06	0.00549699
	12.6	0.00479867	0.000639213	0.00518841	1.18809e-06	0.00518722
	12.8	0.00344152	0.000571439	0.00489586	9.55528e-07	0.0048949
	13	0.00276438	0.000510851	0.00461982	7.68486e-07	0.00461905
	13.2	0.00277559	0.000456687	0.00435937	6.18057e-07	0.00435875
	13.4	0.00278684	0.000408266	0.00411362	4.97075e-07	0.00411312
	13.6	0.00279815	0.000364979	0.00388173	3.99774e-07	0.00388133
	13.8	0.00280949	0.000326281	0.00366293	3.21519e-07	0.0036626
	14	0.00282088	0.000291687	0.00345646	2.58583e-07	0.0034562
	14.2	0.00283232	0.00026076	0.00326164	2.07966e-07	0.00326143
	14.4	0.00284381	0.000233112	0.00307781	1.67257e-07	0.00307764
	14.6	0.00285534	0.000208396	0.00290434	1.34517e-07	0.0029042
	14.8	0.00286692	0.0001863	0.00274065	1.08186e-07	0.00274054
	15	0.00287854	0.000166548	0.00258619	8.70087e-08	0.0025861
	15.2	0.00289021	0.000148889	0.00244044	6.9977e-08	0.00244037
	15.4	0.00290193	0.000133103	0.0023029	5.62792e-08	0.00230284
	15.6	0.0029137	0.00011899	0.00217311	4.52627e-08	0.00217307
	15.8	0.00219414	0.000106374	0.00205064	3.64027e-08	0.00205061
	16	0.00220303	9.50955e-05	0.00193508	2.9277e-08	0.00193505
	16.2	0.00221197	8.50128e-05	0.00182602	2.35461e-08	0.001826
	16.4	0.00222094	7.59991e-05	0.00172312	1.8937e-08	0.0017231
	16.6	0.00222994	6.79412e-05	0.00162601	1.52301e-08	0.001626
	16.8	0.00223899	6.07376e-05	0.00153438	1.22489e-08	0.00153437
	17	0.00224806	5.42977e-05	0.00144791	9.8512e-09	0.0014479
	17.2	0.00225718	4.85407e-05	0.00136631	7.92285e-09	0.0013663
	17.4	0.00226633	4.33941e-05	0.00128931	6.37198e-09	0.00128931
	17.6	0.00227552	3.87931e-05	0.00121666	5.12468e-09	0.00121665
	17.8	0.00228475	3.468e-05	0.00114809	4.12154e-09	0.00114809
	18	0.00229401	3.1003e-05	0.00108339	3.31476e-09	0.00108339
	18.2	0.00230332	2.77158e-05	0.00102234	2.66591e-09	0.00102234
	18.4	0.00231266	2.47772e-05	0.000964726	2.14406e-09	0.000964724
	18.6	0.00232203	2.21501e-05	0.00091036	1.72437e-09	0.000910358
	18.8	0.00233145	1.98016e-05	0.000859057	1.38683e-09	0.000859056
	19	0.0023409	1.77021e-05	0.000810646	1.11536e-09	0.000810645
	19.2	0.0023504	1.58252e-05	0.000764963	8.97032e-10	0.000764962
	19.4	0.00235993	1.41473e-05	0.000721854	7.21441e-10	0.000721854
	19.6	0.0023695	1.26473e-05	0.000681175	5.80221e-10	0.000681174
	19.8	0.00237911	1.13064e-05	0.000642788	4.66644e-10	0.000642788
	20	0.00238875	1.01076e-05	0.000606565	3.753e-10	0.000606564
	20.2	0.00239844	9.0359e-06	0.000572383	3.01836e-10	0.000572382
	20.4	0.00240816	8.07785e-06	0.000540127	2.42753e-10	0.000540126
	20.6	0.00241793	7.22138e-06	0.000509688	1.95235e-10	0.000509688
	20.8	0.00242773	6.45572e-06	0.000480966	1.57018e-10	0.000480965
	21	0.00243758	5.77124e-06	0.000453861	1.26282e-10	0.000453861
	21.2	0.00244746	5.15933e-06	0.000428285	1.01563e-10	0.000428285
	21.4	0.00245739	4.6123e-06	0.000404149	8.16821e-11	0.000404149
	21.6	0.00246735	4.12327e-06	0.000381374	6.56931e-11	0.000381374
	21.8	0.00247736	3.68609e-06	0.000359882	5.28339e-11	0.000359882
	22	0.0024874	3.29527e-06	0.000339601	4.24918e-11	0.000339601
	22.2	0.00249749	2.94588e-06	0.000320464	3.41742e-11	0.000320464
	22.4	0.00250762	2.63354e-06	0.000302404	2.74847e-11	0.000302404
	22.6	0.00251778	2.35431e-06	0.000285363	2.21046e-11	0.000285363
	22.8	0.00252799	2.10469e-06	0.000269281	1.77777e-11	0.000269281
	23	0.00253824	1.88154e-06	0.000254106	1.42978e-11	0.000254106
	23.2	0.00254854	1.68204e-06	0.000239787	1.1499e-11	0.000239787
	23.4	0.00255887	1.5037e-06	0.000226274	9.24812e-12	0.000226274
	23.6	0.00256925	1.34427e-06	0.000213522	7.43783e-12	0.000213522
	23.8	0.00257967	1.20174e-06	0.00020149	5.9819e-12	0.00020149
	24	0.00259013	1.07432e-06	0.000190135	4.81096e-12	0.000190135
	24.2	0.00260063	9.60415e-07	0.00017942	3.86923e-12	0.00017942
	24.4	0.00261117	8.58585e-07	0.000169309	3.11184e-12	0.000169309
	24.6	0.00262176	7.67551e-07	0.000159768	2.5027e-12	0.000159768
	24.8	0.00263239	6.8617e-07	0.000150764	2.01281e-12	0.000150764
	25	0.00264307	6.13418e-07	0.000142268	1.61881e-12	0.000142268
	25.2	0.00265379	5.48379e-07	0.000134251	1.30193e-12	0.000134251
	25.4	0.00266455	4.90236e-07	0.000126685	1.04708e-12	0.000126685
	25.6	0.00267535	4.38257e-07	0.000119546	8.42117e-13	0.000119546
	25.8	0.0026862	3.9179e-07	0.000112809	6.77275e-13	0.000112809
	26	0.00269709	3.5025e-07	0.000106452	5.44701e-13	0.000106452
	26.2	0.00270803	3.13114e-07	0.000100453	4.38077e-13	0.000100453
	26.4	0.00271901	2.79915e-07	9.47923e-05	3.52325e-13	9.47923e-05
	26.6	0.00273004	2.50237e-07	8.94504e-05	2.83358e-13	8.94504e-05
	26.8	0.00274111	2.23705e-07	8.44095e-05	2.27892e-13	8.44095e-05
	27	0.00275222	1.99986e-07	7.96527e-05	1.83283e-13	7.96527e-05
	27.2	0.00276338	1.78782e-07	7.5164e-05	1.47406e-13	7.5164e-05
	27.4	0.00277459	1.59826e-07	7.09282e-05	1.18551e-13	7.09282e-05
	27.6	0.00278584	1.4288e-07	6.69312e-05	9.53452e-14	6.69312e-05
	27.8	0.00279713	1.27731e-07	6.31594e-05	7.66817e-14	6.31594e-05
	28	0.00280848	1.14188e-07	5.96001e-05	6.16715e-14	5.96001e-05
	28.2	0.00281986	1.02081e-07	5.62414e-05	4.95995e-14	5.62414e-05
	28.4	0.0028313	9.12579e-08	5.3072e-05	3.98905e-14	5.3072e-05
	28.6	0.00284278	8.15821e-08	5.00812e-05	3.20821e-14	5.00812e-05
	28.8	0.00285431	7.29322e-08	4.72589e-05	2.58021e-14	4.72589e-05
	29	0.00191059	6.51994e-08	4.45957e-05	2.07514e-14	4.45957e-05
	29.2	0.00191833	5.82865e-08	4.20826e-05	1.66894e-14	4.20826e-05
	29.4	0.00192611	5.21065e-08	3.97111e-05	1.34225e-14	3.97111e-05
	29.6	0.00193392	4.65818e-08	3.74732e-05	1.07951e-14	3.74732e-05
	29.8	0.00194177	4.16429e-08	3.53615e-05	8.68197e-15	3.53615e-05
	30	0.00194964	3.72276e-08	3.33687e-05	6.9825e-15	3.33687e-05
	30.2	0.000978773	3.32805e-08	3.14883e-05	5.61569e-15	3.14883e-05
	30.4	0	2.97518e-08	2.97138e-05	4.51644e-15	2.97138e-05
	Anaphase (from cycling cells) Ipl1-HaloTag-JF646
	X Axis Time	Experimental data	Single exponential fit	Double exponential fit	1st component of double exponential fit	2nd component of double exponential fit
	1.4	0.655382	0.516376	0.651307	0.339892	0.311415
	1.6	0.59691	0.499018	0.596306	0.291127	0.305179
	1.8	0.555553	0.482244	0.548427	0.249358	0.299068
	2	0.5036	0.466034	0.506662	0.213583	0.29308
	2.2	0.45998	0.450368	0.470151	0.18294	0.287211
	2.4	0.429933	0.43523	0.438153	0.156693	0.28146
	2.6	0.409551	0.4206	0.410036	0.134212	0.275824
	2.8	0.38883	0.406462	0.385257	0.114956	0.270301
	3	0.360031	0.392799	0.363352	0.0984633	0.264889
	3.2	0.337693	0.379595	0.343921	0.0843366	0.259585
	3.4	0.323715	0.366835	0.326623	0.0722367	0.254387
	3.6	0.31214	0.354504	0.311166	0.0618728	0.249293
	3.8	0.301253	0.342588	0.297297	0.0529958	0.244301
	4	0.289287	0.331072	0.284802	0.0453924	0.239409
	4.2	0.276219	0.319943	0.273495	0.0388799	0.234615
	4.4	0.26656	0.309189	0.263219	0.0333017	0.229917
	4.6	0.257648	0.298796	0.253837	0.0285239	0.225314
	4.8	0.248584	0.288752	0.245233	0.0244315	0.220802
	5	0.238438	0.279046	0.237307	0.0209263	0.216381
	5.2	0.231859	0.269666	0.229972	0.0179239	0.212048
	5.4	0.226108	0.260601	0.223154	0.0153524	0.207802
	5.6	0.217406	0.251841	0.216791	0.0131497	0.203641
	5.8	0.21047	0.243376	0.210826	0.0112631	0.199563
	6	0.208235	0.235195	0.205214	0.00964718	0.195567
	6.2	0.203038	0.227289	0.199914	0.00826308	0.191651
	6.4	0.198728	0.219649	0.194891	0.00707757	0.187814
	6.6	0.192366	0.212266	0.190115	0.00606214	0.184053
	6.8	0.188877	0.20513	0.18556	0.00519239	0.180367
	7	0.185323	0.198235	0.181203	0.00444743	0.176756
	7.2	0.182712	0.191572	0.177026	0.00380935	0.173216
	7.4	0.179033	0.185132	0.173011	0.00326282	0.169748
	7.6	0.179387	0.178909	0.169144	0.00279469	0.166349
	7.8	0.171471	0.172895	0.165412	0.00239373	0.163018
	8	0.167587	0.167083	0.161804	0.0020503	0.159754
	8.2	0.164682	0.161467	0.158311	0.00175614	0.156555
	8.4	0.158551	0.156039	0.154924	0.00150418	0.15342
	8.6	0.151251	0.150794	0.151636	0.00128838	0.150348
	8.8	0.150269	0.145725	0.148441	0.00110353	0.147337
	9	0.142773	0.140827	0.145332	0.000945206	0.144387
	9.2	0.137333	0.136093	0.142306	0.000809596	0.141496
	9.4	0.133997	0.131519	0.139356	0.000693442	0.138663
	9.6	0.130602	0.127098	0.13648	0.000593952	0.135886
	9.8	0.129377	0.122825	0.133674	0.000508737	0.133165
	10	0.12363	0.118697	0.130934	0.000435748	0.130499
	10.2	0.120052	0.114707	0.128259	0.00037323	0.127886
	10.4	0.119835	0.110851	0.125645	0.000319682	0.125325
	10.6	0.115007	0.107125	0.123089	0.000273817	0.122815
	10.8	0.114734	0.103524	0.120591	0.000234532	0.120356
	11	0.11445	0.100044	0.118147	0.000200883	0.117946
	11.2	0.1118	0.0966812	0.115757	0.000172062	0.115584
	11.4	0.106732	0.0934313	0.113417	0.000147376	0.11327
	11.6	0.105164	0.0902907	0.111128	0.000126232	0.111002
	11.8	0.103565	0.0872557	0.108887	0.000108121	0.108779
	12	0.101936	0.0843226	0.106694	9.26088e-05	0.106601
	12.2	0.100275	0.0814882	0.104546	7.93221e-05	0.104466
	12.4	0.0998147	0.078749	0.102443	6.79416e-05	0.102375
	12.6	0.0956162	0.0761019	0.100383	5.81939e-05	0.100325
	12.8	0.0938499	0.0735438	0.0983657	4.98447e-05	0.0983158
	13	0.0920507	0.0710717	0.0963899	4.26934e-05	0.0963472
	13.2	0.0889475	0.0686827	0.0944545	3.65681e-05	0.0944179
	13.4	0.0896324	0.066374	0.0925586	3.13216e-05	0.0925273
	13.6	0.087742	0.0641429	0.0907014	2.68279e-05	0.0906746
	13.8	0.0871174	0.0619868	0.0888819	2.29788e-05	0.0888589
	14	0.0838575	0.0599031	0.0870993	1.9682e-05	0.0870796
	14.2	0.0818625	0.0578895	0.0853528	1.68582e-05	0.085336
	14.4	0.0824929	0.0559436	0.0836416	1.44395e-05	0.0836272
	14.6	0.0791058	0.0540631	0.081965	1.23679e-05	0.0819527
	14.8	0.0783639	0.0522458	0.0803223	1.05934e-05	0.0803117
	15	0.0762444	0.0504896	0.0787126	9.07357e-06	0.0787035
	15.2	0.0768315	0.0487925	0.0771353	7.77177e-06	0.0771276
	15.4	0.0774232	0.0471523	0.0755898	6.65674e-06	0.0755832
	15.6	0.0766262	0.0455674	0.0740754	5.70169e-06	0.0740697
	15.8	0.0772162	0.0440356	0.0725914	4.88366e-06	0.0725866
	16	0.0735666	0.0425554	0.0711373	4.18299e-06	0.0711331
	16.2	0.0712819	0.041125	0.0697123	3.58285e-06	0.0697087
	16.4	0.0718308	0.0397426	0.068316	3.06881e-06	0.0683129
	16.6	0.0651455	0.0384067	0.0669476	2.62853e-06	0.066945
	16.8	0.0612707	0.0371156	0.0656068	2.25141e-06	0.0656045
	17	0.0602725	0.035868	0.0642928	1.92839e-06	0.0642909
	17.2	0.0607366	0.0346624	0.0630052	1.65172e-06	0.0630035
	17.4	0.0582188	0.0334972	0.0617434	1.41475e-06	0.0617419
	17.6	0.0586671	0.0323712	0.0605068	1.21177e-06	0.0605056
	17.8	0.0591189	0.0312831	0.0592951	1.03792e-06	0.0592941
	18	0.0595741	0.0302315	0.0581077	8.89005e-07	0.0581068
	18.2	0.0600329	0.0292153	0.056944	7.61458e-07	0.0569433
	18.4	0.0558417	0.0282333	0.0558037	6.52211e-07	0.055803
	18.6	0.0562717	0.0272842	0.0546862	5.58637e-07	0.0546856
	18.8	0.0551299	0.0263671	0.0535911	4.78488e-07	0.0535906
	19	0.0523799	0.0254808	0.0525179	4.09839e-07	0.0525175
	19.2	0.0479848	0.0246243	0.0514663	3.51039e-07	0.0514659
	19.4	0.0467425	0.0237965	0.0504357	3.00674e-07	0.0504354
	19.6	0.0471025	0.0229966	0.0494257	2.57536e-07	0.0494255
	19.8	0.042555	0.0222236	0.048436	2.20587e-07	0.0484358
	20	0.0428827	0.0214766	0.0474661	1.88939e-07	0.0474659
	20.2	0.0432129	0.0207547	0.0465156	1.61832e-07	0.0465155
	20.4	0.0435457	0.020057	0.0455842	1.38613e-07	0.0455841
	20.6	0.0421933	0.0193828	0.0446714	1.18726e-07	0.0446713
	20.8	0.037416	0.0187313	0.0437769	1.01692e-07	0.0437768
	21	0.0377042	0.0181017	0.0429003	8.71024e-08	0.0429002
	21.2	0.0379945	0.0174932	0.0420413	7.46057e-08	0.0420412
	21.4	0.0382871	0.0169052	0.0411994	6.39019e-08	0.0411994
	21.6	0.0385819	0.0163369	0.0403744	5.47338e-08	0.0403744
	21.8	0.038879	0.0157878	0.039566	4.6881e-08	0.0395659
	22	0.0373976	0.0152571	0.0387737	4.01549e-08	0.0387737
	22.2	0.0376856	0.0147442	0.0379973	3.43938e-08	0.0379973
	22.4	0.0379758	0.0142486	0.0372365	2.94593e-08	0.0372364
	22.6	0.0382682	0.0137696	0.0364908	2.52327e-08	0.0364908
	22.8	0.0385629	0.0133068	0.0357602	2.16125e-08	0.0357601
	23	0.0388599	0.0128595	0.0350441	1.85118e-08	0.0350441
	23.2	0.0372944	0.0124272	0.0343424	1.58558e-08	0.0343424
	23.4	0.0375816	0.0120095	0.0336547	1.3581e-08	0.0336547
	23.6	0.037871	0.0116058	0.0329808	1.16325e-08	0.0329808
	23.8	0.0381626	0.0112157	0.0323204	9.96356e-09	0.0323204
	24	0.0384565	0.0108387	0.0316732	8.53407e-09	0.0316732
	24.2	0.0387527	0.0104743	0.031039	7.30967e-09	0.031039
	24.4	0.0390511	0.0101223	0.0304175	6.26094e-09	0.0304175
	24.6	0.0393518	0.00978201	0.0298084	5.36268e-09	0.0298084
	24.8	0.0396548	0.00945319	0.0292115	4.59328e-09	0.0292115
	25	0.0379622	0.00913543	0.0286266	3.93428e-09	0.0286266
	25.2	0.0362411	0.00882835	0.0280534	3.36982e-09	0.0280534
	25.4	0.0365202	0.00853159	0.0274916	2.88635e-09	0.0274916
	25.6	0.0347569	0.00824481	0.0269412	2.47224e-09	0.0269412
	25.8	0.0350246	0.00796767	0.0264017	2.11754e-09	0.0264017
	26	0.0332182	0.00769984	0.025873	1.81373e-09	0.025873
	26.2	0.0313818	0.00744102	0.025355	1.55351e-09	0.025355
	26.4	0.0295153	0.00719089	0.0248473	1.33063e-09	0.0248472
	26.6	0.0297426	0.00694918	0.0243497	1.13972e-09	0.0243497
	26.8	0.0299716	0.00671558	0.0238621	9.76204e-10	0.0238621
	27	0.0302024	0.00648985	0.0233843	8.36146e-10	0.0233843
	27.2	0.030435	0.00627169	0.0229161	7.16183e-10	0.0229161
	27.4	0.0306694	0.00606088	0.0224572	6.13431e-10	0.0224572
	27.6	0.0309055	0.00585715	0.0220075	5.25421e-10	0.0220075
	27.8	0.0311435	0.00566026	0.0215669	4.50038e-10	0.0215669
	28	0.0313833	0.00547	0.021135	3.8547e-10	0.021135
	28.2	0.0293661	0.00528613	0.0207118	3.30166e-10	0.0207118
	28.4	0.0295922	0.00510844	0.0202971	2.82797e-10	0.0202971
	28.6	0.0275263	0.00493672	0.0198906	2.42223e-10	0.0198906
	28.8	0.0277382	0.00477078	0.0194924	2.07471e-10	0.0194924
	29	0.0279518	0.00461041	0.0191021	1.77705e-10	0.019102
	29.2	0.0281671	0.00445544	0.0187196	1.52209e-10	0.0187196
	29.4	0.028384	0.00430567	0.0183447	1.30372e-10	0.0183447
	29.6	0.026219	0.00416094	0.0179774	1.11667e-10	0.0179774
	29.8	0.0264209	0.00402107	0.0176174	9.56459e-11	0.0176174
	30	0.024204	0.00388591	0.0172646	8.19235e-11	0.0172646
	30.2	0.0219513	0.00375529	0.0169189	7.01698e-11	0.0169189
	30.4	0.0221204	0.00362905	0.0165802	6.01024e-11	0.0165802
	30.6	0.0222907	0.00350707	0.0162482	5.14794e-11	0.0162482
	30.8	0.0224624	0.00338918	0.0159228	4.40936e-11	0.0159228
	31	0.0201203	0.00327525	0.015604	3.77674e-11	0.015604
	31.2	0.0202752	0.00316516	0.0152915	3.23488e-11	0.0152915
	31.4	0.0204314	0.00305877	0.0149853	2.77077e-11	0.0149853
	31.6	0.0205887	0.00295595	0.0146853	2.37324e-11	0.0146853
	31.8	0.0207473	0.00285659	0.0143912	2.03275e-11	0.0143912
	32	0.0182937	0.00276056	0.014103	1.74111e-11	0.014103
	32.2	0.015801	0.00266777	0.0138206	1.49131e-11	0.0138206
	32.4	0.0159227	0.00257809	0.0135439	1.27735e-11	0.0135439
	32.6	0.0160453	0.00249143	0.0132727	1.09408e-11	0.0132727
	32.8	0.0161689	0.00240769	0.0130069	9.37114e-12	0.0130069
	33	0.0162934	0.00232675	0.0127465	8.02665e-12	0.0127465
	33.2	0.0164189	0.00224854	0.0124912	6.87505e-12	0.0124912
	33.4	0.0137878	0.00217296	0.0122411	5.88868e-12	0.0122411
	33.6	0.0138939	0.00209992	0.011996	5.04382e-12	0.011996
	33.8	0.0140009	0.00202933	0.0117558	4.32017e-12	0.0117558
	34	0.0141087	0.00196112	0.0115204	3.70035e-12	0.0115204
	34.2	0.0142174	0.00189519	0.0112897	3.16946e-12	0.0112897
	34.4	0.0143269	0.00183149	0.0110637	2.71473e-12	0.0110637
	34.6	0.0144372	0.00176992	0.0108421	2.32524e-12	0.0108421
	34.8	0.0145484	0.00171043	0.010625	1.99164e-12	0.010625
	35	0.0117283	0.00165294	0.0104123	1.70589e-12	0.0104123
	35.2	0.0118186	0.00159737	0.0102038	1.46115e-12	0.0102038
	35.4	0.00595483	0.00154368	0.00999946	1.25151e-12	0.00999946
	35.6	0.00600068	0.00149179	0.00979923	1.07196e-12	0.00979923
	35.8	0.00604689	0.00144164	0.00960301	9.1816e-13	0.00960301
	36	0.00609346	0.00139318	0.00941072	7.8643e-13	0.00941072
	36.2	0.00614038	0.00134635	0.00922228	6.736e-13	0.00922228
	36.4	0.00618767	0.0013011	0.00903762	5.76957e-13	0.00903762
	36.6	0.00623531	0.00125736	0.00885665	4.9418e-13	0.00885665
	36.8	0.00628333	0.0012151	0.00867931	4.23279e-13	0.00867931
	37	0.00633172	0.00117425	0.00850551	3.62551e-13	0.00850551
	37.2	0.00638048	0.00113478	0.0083352	3.10535e-13	0.0083352
	37.4	0.00642961	0.00109664	0.0081683	2.65982e-13	0.0081683
	37.6	0.00647912	0.00105977	0.00800474	2.27821e-13	0.00800474
	37.8	0.00652902	0.00102415	0.00784445	1.95135e-13	0.00784445
	38	0.00657929	0.000989723	0.00768737	1.67139e-13	0.00768737
	38.2	0.00662996	0.000956455	0.00753344	1.43159e-13	0.00753344
	38.4	0.00668102	0.000924304	0.0073826	1.2262e-13	0.0073826
	38.6	0.00673246	0.000893234	0.00723477	1.05027e-13	0.00723477
	38.8	0.00678431	0.000863209	0.0070899	8.9959e-14	0.0070899
	39	0.00683655	0.000834193	0.00694793	7.70524e-14	0.00694793
	39.2	0.0068892	0.000806152	0.00680881	6.59976e-14	0.00680881
	39.4	0.00694225	0.000779054	0.00667247	5.65288e-14	0.00667247
	39.6	0.00699571	0.000752867	0.00653886	4.84185e-14	0.00653886
	39.8	0.00704958	0.00072756	0.00640793	4.14718e-14	0.00640793
	40	0	0.000703103	0.00627962	3.55218e-14	0.00627962
Figure 2.B.	Ipl1-HaloTag-JF646 (fast imaging regime) Metaphase (from cycling cells)
		y	x	xmin	xmax	ymin	ymax	count	density	fraction
	1	0.0115639	-2.16868	-2.30423	-2.03314	0	0.0115639	1	0.0115639	0.0031348
	2	0	-1.8976	-2.03314	-1.76205	0	0	0	0	0
	3	0.0231277	-1.62651	-1.76205	-1.49097	0	0.0231277	2	0.0231277	0.00626959
	4	0.0693832	-1.35543	-1.49097	-1.21988	0	0.0693832	6	0.0693832	0.0188088
	5	0.20815	-1.08434	-1.21988	-0.948799	0	0.20815	18	0.20815	0.0564263
	6	0.219714	-0.813256	-0.948799	-0.677713	0	0.219714	19	0.219714	0.0595611
	7	0.427863	-0.542171	-0.677713	-0.406628	0	0.427863	37	0.427863	0.115987
	8	0.740088	-0.271085	-0.406628	-0.135543	0	0.740088	64	0.740088	0.200627
	9	0.740088	0	-0.135543	0.135543	0	0.740088	64	0.740088	0.200627
	10	0.670705	0.271085	0.135543	0.406628	0	0.670705	58	0.670705	0.181818
	11	0.35848	0.542171	0.406628	0.677713	0	0.35848	31	0.35848	0.0971787
	12	0.161894	0.813256	0.677713	0.948799	0	0.161894	14	0.161894	0.0438871
	13	0.0578194	1.08434	0.948799	1.21988	0	0.0578194	5	0.0578194	0.015674
Figure 2.C.	ctf19Δ _Ipl1-HaloTag-JF646_Metaphase (from cycling cells)
	X Axis Time	Experimental data	Single exponential fit	Double exponential fit	1st component of double exponential fit	2nd component of double exponential fit
	1.6	0.283745	0.279918	0.284981	0.223286	0.0616949
	1.8	0.23972	0.2441	0.242498	0.183853	0.0586455
	2	0.202601	0.212865	0.207131	0.151384	0.0557469
	2.2	0.179676	0.185626	0.17764	0.124649	0.0529915
	2.4	0.155371	0.161873	0.153007	0.102635	0.0503723
	2.6	0.138444	0.14116	0.132392	0.0845093	0.0478826
	2.8	0.115531	0.123097	0.115101	0.0695846	0.0455159
	3	0.098037	0.107346	0.100562	0.0572956	0.0432662
	3.2	0.0897837	0.0936097	0.0883047	0.047177	0.0411277
	3.4	0.077678	0.0816313	0.0779402	0.0388453	0.0390949
	3.6	0.0696758	0.0711858	0.0691477	0.031985	0.0371626
	3.8	0.0604709	0.0620768	0.0616621	0.0263363	0.0353258
	4	0.0522139	0.0541334	0.055265	0.0216852	0.0335798
	4.2	0.0465711	0.0472065	0.0497755	0.0178555	0.03192
	4.4	0.0424979	0.0411659	0.0450445	0.0147022	0.0303423
	4.6	0.0405859	0.0358983	0.0409483	0.0121057	0.0288426
	4.8	0.0386432	0.0313048	0.0373848	0.00996777	0.027417
	5	0.0366696	0.027299	0.0342693	0.00820742	0.0260619
	5.2	0.0346647	0.0238058	0.0315317	0.00675795	0.0247737
	5.4	0.0291936	0.0207596	0.0291137	0.00556447	0.0235493
	5.6	0.0276769	0.0181032	0.0269671	0.00458176	0.0223853
	5.8	0.0238129	0.0157867	0.0250515	0.0037726	0.0212789
	6	0.0222312	0.0137666	0.0233335	0.00310634	0.0202271
	6.2	0.0212143	0.0120051	0.0217851	0.00255775	0.0192274
	6.4	0.0213683	0.0104689	0.0203831	0.00210604	0.018277
	6.6	0.0197297	0.00912928	0.0191078	0.0017341	0.0173737
	6.8	0.0168616	0.00796109	0.0179428	0.00142785	0.0165149
	7	0.0169836	0.00694239	0.0168744	0.00117569	0.0156987
	7.2	0.0152735	0.00605404	0.0158908	0.000968055	0.0149227
	7.4	0.0141531	0.00527936	0.0149823	0.000797092	0.0141852
	7.6	0.0142551	0.00460381	0.0141404	0.000656322	0.013484
	7.8	0.0143577	0.00401471	0.013358	0.000540413	0.0128176
	8	0.0132035	0.00350098	0.012629	0.000444973	0.012184
	8.2	0.0132983	0.003053	0.0119482	0.000366389	0.0115818
	8.4	0.0127558	0.00266233	0.0113111	0.000301683	0.0110094
	8.6	0.0109201	0.00232166	0.0107136	0.000248404	0.0104652
	8.8	0.00970433	0.00202458	0.0101525	0.000204535	0.00994796
	9	0.00977365	0.00176551	0.00962468	0.000168413	0.00945627
	9.2	0.00918715	0.0015396	0.00912755	0.000138671	0.00898888
	9.4	0.0079308	0.00134259	0.00865877	0.000114181	0.00854459
	9.6	0.00732162	0.00117079	0.00821628	9.4016e-05	0.00812226
	9.8	0.00603298	0.00102098	0.00779822	7.74124e-05	0.00772081
	10	0.00607578	0.000890333	0.00740293	6.3741e-05	0.00733919
	10.2	0.00475909	0.000776406	0.00702893	5.24841e-05	0.00697644
	10.4	0.00479277	0.000677056	0.00667484	4.32151e-05	0.00663162
	10.6	0.00413711	0.00059042	0.00633943	3.55831e-05	0.00630384
	10.8	0.0041663	0.00051487	0.00602156	2.9299e-05	0.00599227
	11	0.00419566	0.000448987	0.00572021	2.41247e-05	0.00569609
	11.2	0.00352098	0.000391534	0.00543442	1.98641e-05	0.00541455
	11.4	0.00354572	0.000341433	0.00516328	1.6356e-05	0.00514693
	11.6	0.00357059	0.000297743	0.004906	1.34675e-05	0.00489253
	11.8	0.0035956	0.000259644	0.0046618	1.10891e-05	0.00465071
	12	0.00362076	0.00022642	0.00442997	9.13069e-06	0.00442084
	12.2	0.00364604	0.000197447	0.00420986	7.51817e-06	0.00420234
	12.4	0.00367147	0.000172182	0.00400082	6.19043e-06	0.00399463
	12.6	0.00369704	0.000150149	0.00380229	5.09717e-06	0.00379719
	12.8	0.00372275	0.000130936	0.0036137	4.19699e-06	0.00360951
	13	0.00374859	0.000114182	0.00343456	3.45578e-06	0.0034311
	13.2	0.00377458	9.95708e-05	0.00326436	2.84548e-06	0.00326151
	13.4	0.0038007	8.68297e-05	0.00310265	2.34295e-06	0.00310031
	13.6	0.00382697	7.57189e-05	0.002949	1.92918e-06	0.00294707
	13.8	0.0030827	6.60299e-05	0.002803	1.58847e-06	0.00280141
	14	0.00310393	5.75807e-05	0.00266425	1.30794e-06	0.00266294
	14.2	0.00312528	5.02127e-05	0.0025324	1.07695e-06	0.00253132
	14.4	0.00236006	4.37874e-05	0.0024071	8.86759e-07	0.00240621
	14.6	0.00237624	3.81844e-05	0.00228801	7.30154e-07	0.00228728
	14.8	0.0023925	3.32983e-05	0.00217483	6.01205e-07	0.00217423
	15	0.00240885	2.90374e-05	0.00206726	4.9503e-07	0.00206676
	15.2	0.00242529	2.53218e-05	0.00196502	4.07605e-07	0.00196461
	15.4	0.00244181	2.20816e-05	0.00186784	3.3562e-07	0.00186751
	15.6	0.00245841	1.9256e-05	0.00177548	2.76348e-07	0.0017752
	15.8	0.0024751	1.6792e-05	0.00168769	2.27544e-07	0.00168746
	16	0.00249187	1.46433e-05	0.00160424	1.87359e-07	0.00160405
	16.2	0.00250873	1.27695e-05	0.00152493	1.5427e-07	0.00152477
	16.4	0.00252568	1.11356e-05	0.00144953	1.27025e-07	0.00144941
	16.6	0.00254271	9.71064e-06	0.00137787	1.04592e-07	0.00137777
	16.8	0.00255982	8.46807e-06	0.00130976	8.61207e-08	0.00130967
	17	0.00257702	7.38449e-06	0.00124501	7.09114e-08	0.00124494
	17.2	0.00259431	6.43957e-06	0.00118346	5.83882e-08	0.0011834
	17.4	0.00261168	5.61556e-06	0.00112496	4.80765e-08	0.00112491
	17.6	0.00262913	4.89699e-06	0.00106935	3.9586e-08	0.00106931
	17.8	0.00264667	4.27037e-06	0.00101649	3.25949e-08	0.00101646
	18	0.0026643	3.72393e-06	0.000966247	2.68385e-08	0.00096622
	18.2	0.00268201	3.24742e-06	0.000918485	2.20987e-08	0.000918463
	18.4	0.0026998	2.83187e-06	0.000873085	1.8196e-08	0.000873066
	18.6	0.00271769	2.46951e-06	0.000829929	1.49825e-08	0.000829914
	18.8	0.00273565	2.15351e-06	0.000788906	1.23365e-08	0.000788894
	19	0.0027537	1.87794e-06	0.000749912	1.01578e-08	0.000749902
	19.2	0.00277184	1.63764e-06	0.000712845	8.36392e-09	0.000712837
	19.4	0.00279006	1.42809e-06	0.000677611	6.88681e-09	0.000677604
	19.6	0.00280837	1.24535e-06	0.000644118	5.67057e-09	0.000644112
	19.8	0.00282676	1.08599e-06	0.00061228	4.66912e-09	0.000612276
	20	0.00284524	9.4703e-07	0.000582017	3.84453e-09	0.000582013
	20.2	0.0028638	8.25848e-07	0.000553249	3.16557e-09	0.000553246
	20.4	0.00288244	7.20172e-07	0.000525904	2.60652e-09	0.000525901
	20.6	0.00290117	6.28019e-07	0.00049991	2.14619e-09	0.000499908
	20.8	0.00291999	5.47657e-07	0.000475201	1.76717e-09	0.000475199
	21	0.00293889	4.77579e-07	0.000451713	1.45508e-09	0.000451712
	21.2	0.00295787	4.16468e-07	0.000429386	1.1981e-09	0.000429385
	21.4	0.00297694	3.63176e-07	0.000408163	9.86514e-10	0.000408162
	21.6	0.00299609	3.16704e-07	0.000387989	8.12291e-10	0.000387988
	21.8	0.00301533	2.76179e-07	0.000368812	6.68837e-10	0.000368811
	22	0.00303465	2.40839e-07	0.000350583	5.50717e-10	0.000350582
	22.2	0.00305405	2.10021e-07	0.000333254	4.53458e-10	0.000333254
	22.4	0.00307354	1.83146e-07	0.000316783	3.73375e-10	0.000316782
	22.6	0.00206207	1.59711e-07	0.000301125	3.07436e-10	0.000301125
	22.8	0.00207517	1.39274e-07	0.000286242	2.53141e-10	0.000286241
	23	0.00208833	1.21453e-07	0.000272094	2.08435e-10	0.000272093
	23.2	0.00210154	1.05912e-07	0.000258645	1.71625e-10	0.000258645
	23.4	0.00105741	9.23591e-08	0.000245861	1.41315e-10	0.000245861
	23.6	0.00106407	8.05408e-08	0.000233709	1.16358e-10	0.000233709
	23.8	0.00107076	7.02348e-08	0.000222158	9.58087e-11	0.000222157
	24	0.00107747	6.12475e-08	0.000211177	7.88885e-11	0.000211177
	24.2	0.00108422	5.34103e-08	0.000200739	6.49564e-11	0.000200739
	24.4	0.00109099	4.65759e-08	0.000190817	5.34848e-11	0.000190817
	24.6	0.00109778	4.0616e-08	0.000181386	4.40392e-11	0.000181386
	24.8	0.00110461	3.54188e-08	0.000172421	3.62617e-11	0.000172421
	25	0.00111146	3.08866e-08	0.000163899	2.98577e-11	0.000163899
	25.2	0.00111834	2.69343e-08	0.000155798	2.45847e-11	0.000155798
	25.4	0.00112524	2.34878e-08	0.000148097	2.02429e-11	0.000148097
	25.6	0.00113218	2.04823e-08	0.000140777	1.66679e-11	0.000140777
	25.8	0.00113914	1.78614e-08	0.000133819	1.37243e-11	0.000133819
	26	0.00114612	1.55758e-08	0.000127205	1.13005e-11	0.000127205
	26.2	0.00115313	1.35827e-08	0.000120918	9.3048e-12	0.000120918
	26.4	0.00116017	1.18447e-08	0.000114941	7.66153e-12	0.000114941
	26.6	0.00116723	1.0329e-08	0.00010926	6.30847e-12	0.00010926
	26.8	0.00117432	9.00732e-09	0.00010386	5.19437e-12	0.00010386
	27	0.00118144	7.85474e-09	9.87261e-05	4.27702e-12	9.87261e-05
	27.2	0.00118858	6.84965e-09	9.38464e-05	3.52168e-12	9.38464e-05
	27.4	0.00119575	5.97316e-09	8.92079e-05	2.89973e-12	8.92079e-05
	27.6	0.00120294	5.20883e-09	8.47987e-05	2.38763e-12	8.47987e-05
	27.8	0.00121016	4.54231e-09	8.06074e-05	1.96596e-12	8.06074e-05
	28	0.00121741	3.96107e-09	7.66232e-05	1.61876e-12	7.66232e-05
	28.2	0.00122468	3.45421e-09	7.2836e-05	1.33288e-12	7.2836e-05
	28.4	0.00123197	3.01221e-09	6.9236e-05	1.09749e-12	6.9236e-05
	28.6	0.00123929	2.62677e-09	6.58139e-05	9.03668e-13	6.58139e-05
	28.8	0.00124663	2.29065e-09	6.25609e-05	7.44076e-13	6.25609e-05
	29	0.001254	1.99753e-09	5.94688e-05	6.12669e-13	5.94688e-05
	29.2	0.0012614	1.74193e-09	5.65294e-05	5.04469e-13	5.65294e-05
	29.4	0.00126882	1.51903e-09	5.37354e-05	4.15378e-13	5.37354e-05
	29.6	0.00127626	1.32466e-09	5.10794e-05	3.4202e-13	5.10794e-05
	29.8	0.00128372	1.15515e-09	4.85547e-05	2.81618e-13	4.85547e-05
	30	0.00129122	1.00734e-09	4.61548e-05	2.31883e-13	4.61548e-05
	30.2	0.00129873	8.78439e-10	4.38736e-05	1.90931e-13	4.38736e-05
	30.4	0.00130627	7.66034e-10	4.17051e-05	1.57212e-13	4.17051e-05
	30.6	0.00131383	6.68012e-10	3.96437e-05	1.29448e-13	3.96437e-05
	30.8	0.00132142	5.82533e-10	3.76843e-05	1.06587e-13	3.76843e-05
	31	0.00132902	5.07992e-10	3.58217e-05	8.77629e-14	3.58217e-05
	31.2	0.00133666	4.42989e-10	3.40511e-05	7.22636e-14	3.40511e-05
	31.4	0.00134431	3.86304e-10	3.23681e-05	5.95015e-14	3.23681e-05
	31.6	0.00135199	3.36872e-10	3.07683e-05	4.89933e-14	3.07683e-05
	31.8	0.00135969	2.93766e-10	2.92475e-05	4.03408e-14	2.92475e-05
	32	0.00136741	2.56176e-10	2.78019e-05	3.32165e-14	2.78019e-05
	32.2	0.00137515	2.23395e-10	2.64277e-05	2.73503e-14	2.64277e-05
	32.4	0.00138292	1.94809e-10	2.51215e-05	2.25201e-14	2.51215e-05
	32.6	0.00139071	1.69882e-10	2.38798e-05	1.8543e-14	2.38798e-05
	32.8	0.00139852	1.48143e-10	2.26995e-05	1.52682e-14	2.26995e-05
	33	0.00140635	1.29187e-10	2.15776e-05	1.25718e-14	2.15776e-05
	33.2	0.0014142	1.12656e-10	2.05111e-05	1.03515e-14	2.05111e-05
	33.4	0.00142208	9.82406e-11	1.94973e-05	8.5234e-15	1.94973e-05
	33.6	0.00142997	8.56697e-11	1.85336e-05	7.01813e-15	1.85336e-05
	33.8	0.00143789	7.47074e-11	1.76175e-05	5.7787e-15	1.76175e-05
	34	0.00144582	6.51478e-11	1.67468e-05	4.75815e-15	1.67468e-05
	34.2	0.00145378	5.68115e-11	1.5919e-05	3.91784e-15	1.5919e-05
	34.4	0.00146175	4.95419e-11	1.51322e-05	3.22593e-15	1.51322e-05
	34.6	0.00146975	4.32025e-11	1.43843e-05	2.65622e-15	1.43843e-05
	34.8	0.00147777	3.76743e-11	1.36733e-05	2.18712e-15	1.36733e-05
	35	0.0014858	3.28535e-11	1.29975e-05	1.80086e-15	1.29975e-05
	35.2	0.00149386	2.86495e-11	1.23551e-05	1.48282e-15	1.23551e-05
	35.4	0.00150193	2.49835e-11	1.17444e-05	1.22095e-15	1.17444e-05
	35.6	0.00151002	2.17866e-11	1.11639e-05	1.00532e-15	1.11639e-05
	35.8	0.00151813	1.89988e-11	1.06121e-05	8.2778e-16	1.06121e-05
	36	0.00152626	1.65677e-11	1.00876e-05	6.8159e-16	1.00876e-05
	36.2	0.00153441	1.44477e-11	9.58901e-06	5.61218e-16	9.58901e-06
	36.4	0.00154257	1.2599e-11	9.11506e-06	4.62105e-16	9.11506e-06
	36.6	0.00155075	1.09868e-11	8.66453e-06	3.80495e-16	8.66453e-06
	36.8	0.00155895	9.58092e-12	8.23627e-06	3.13298e-16	8.23627e-06
	37	0.00156717	8.35494e-12	7.82918e-06	2.57968e-16	7.82918e-06
	37.2	0.00157541	7.28584e-12	7.44221e-06	2.1241e-16	7.44221e-06
	37.4	0.00158366	6.35354e-12	7.07437e-06	1.74897e-16	7.07437e-06
	37.6	0.00159192	5.54054e-12	6.72471e-06	1.4401e-16	6.72471e-06
	37.8	0.00160021	4.83157e-12	6.39233e-06	1.18577e-16	6.39233e-06
	38	0.00160851	4.21332e-12	6.07638e-06	9.76356e-17	6.07638e-06
	38.2	0.00161682	3.67418e-12	5.77604e-06	8.03927e-17	5.77604e-06
	38.4	0.00162515	3.20403e-12	5.49056e-06	6.6195e-17	5.49056e-06
	38.6	0.0016335	2.79404e-12	5.21918e-06	5.45047e-17	5.21918e-06
	38.8	0.00164186	2.43652e-12	4.96121e-06	4.48789e-17	4.96121e-06
	39	0.00165023	2.12474e-12	4.71599e-06	3.69531e-17	4.71599e-06
	39.2	0.00165862	1.85286e-12	4.4829e-06	3.0427e-17	4.4829e-06
	39.4	0.00166703	1.61576e-12	4.26133e-06	2.50535e-17	4.26133e-06
	39.6	0.00167544	1.40901e-12	4.0507e-06	2.06289e-17	4.0507e-06
	39.8	0.00168387	1.22871e-12	3.85049e-06	1.69858e-17	3.85049e-06
	40	0	1.07149e-12	3.66017e-06	1.3986e-17	3.66017e-06
	Bub1Δ _Ipl1-HaloTag-JF646_Metaphase (from cycling cells)
	1.2	0.339459	0.332991	0.341513	0.290106	0.051407
	1.4	0.30586	0.297657	0.299495	0.248088	0.051407
	1.6	0.249691	0.266073	0.263563	0.212156	0.051407
	1.8	0.236085	0.237839	0.232835	0.181428	0.051407
	2	0.205454	0.212602	0.206558	0.155151	0.051407
	2.2	0.202156	0.190043	0.184086	0.132679	0.051407
	2.4	0.170347	0.169877	0.164869	0.113462	0.051407
	2.6	0.149271	0.151851	0.148436	0.0970289	0.051407
	2.8	0.12189	0.135738	0.134383	0.0829756	0.051407
	3	0.111482	0.121335	0.122365	0.0709577	0.051407
	3.2	0.100824	0.10846	0.112087	0.0606804	0.051407
	3.4	0.0959084	0.0969514	0.103299	0.0518917	0.051407
	3.6	0.0908674	0.0866638	0.0957829	0.0443759	0.051407
	3.8	0.0857007	0.0774679	0.0893556	0.0379487	0.051407
	4	0.0804077	0.0692477	0.0838593	0.0324523	0.051407
	4.2	0.0812373	0.0618998	0.079159	0.027752	0.051407
	4.4	0.0757548	0.0553316	0.0751395	0.0237325	0.051407
	4.6	0.0765221	0.0494603	0.0717022	0.0202952	0.051407
	4.8	0.0708491	0.044212	0.0687627	0.0173557	0.051407
	5	0.0715534	0.0395207	0.066249	0.014842	0.051407
	5.2	0.0591202	0.0353271	0.0640993	0.0126923	0.051407
	5.4	0.0530639	0.0315785	0.062261	0.010854	0.051407
	5.6	0.0468796	0.0282277	0.0606889	0.00928196	0.051407
	5.8	0.0473283	0.0252324	0.0593446	0.0079376	0.051407
	6	0.0409517	0.022555	0.0581949	0.00678794	0.051407
	6.2	0.0344469	0.0201617	0.0572118	0.0058048	0.051407
	6.4	0.0347672	0.0180223	0.056371	0.00496406	0.051407
	6.6	0.0280699	0.01611	0.0556521	0.00424508	0.051407
	6.8	0.028326	0.0144005	0.0550372	0.00363024	0.051407
	7	0.0285818	0.0128725	0.0545114	0.00310445	0.051407
	7.2	0.0288375	0.0115066	0.0540618	0.00265481	0.051407
	7.4	0.0218197	0.0102856	0.0536773	0.0022703	0.051407
	7.6	0.0220111	0.00919419	0.0533484	0.00194148	0.051407
	7.8	0.0222022	0.00821859	0.0530673	0.00166028	0.051407
