# Supplementary material for: Single-molecule tracking reveals the dynamic turnover of Ipl1 at the kinetochores in Saccharomyces cerevisiae
Source: Life Sci Alliance. 2025 Apr 18;8(7):e202503290. doi: 10.26508/lsa.202503290 (PMC12008175; doi:10.26508/lsa.202503290)
Supplement: Supplementary file 3 [file LSA-2025-03290_SdataFS3.xlsx]

## Sheet: Sheet1
Figure S3.A.	Ipl1321-HaloTag-JF646 at 37 °C at Metaphase (from cycling cells)
	X Axis Time	Experimental data	Single exponential fit	Double exponential fit	1st component of double exponential fit	2nd component of double exponential fit
	1.4	0.27811	0.28343	0.28348	0.069463	0.21402
	1.6	0.22774	0.23606	0.23609	0.057835	0.17825
	1.8	0.2065	0.19661	0.19662	0.048154	0.14846
	2	0.18389	0.16375	0.16375	0.040093	0.12365
	2.2	0.15019	0.13638	0.13637	0.033382	0.10299
	2.4	0.094576	0.11359	0.11357	0.027794	0.085776
	2.6	0.081824	0.094607	0.094582	0.023141	0.071441
	2.8	0.073552	0.078796	0.078769	0.019267	0.059502
	3	0.064763	0.065627	0.0656	0.016042	0.049558
	3.2	0.055437	0.054659	0.054632	0.013357	0.041276
	3.4	0.039859	0.045525	0.045499	0.011121	0.034378
	3.6	0.040939	0.037916	0.037892	0.0092593	0.028632
	3.8	0.036038	0.03158	0.031557	0.0077093	0.023847
	4	0.024673	0.026302	0.026281	0.0064188	0.019862
	4.2	0.025336	0.021906	0.021887	0.0053444	0.016543
	4.4	0.026015	0.018245	0.018228	0.0044497	0.013778
	4.6	0.026711	0.015196	0.01518	0.0037049	0.011475
	4.8	0.027423	0.012656	0.012642	0.0030847	0.0095576
	5	0.028152	0.010541	0.010529	0.0025683	0.0079603
	5.2	0.021674	0.0087796	0.0087684	0.0021384	0.00663
	5.4	0.022247	0.0073123	0.0073024	0.0017804	0.005522
	5.6	0.022833	0.0060902	0.0060816	0.0014824	0.0045992
	5.8	0.015622	0.0050724	0.0050648	0.0012343	0.0038305
	6	0.016031	0.0042247	0.004218	0.0010277	0.0031904
	6.2	0.016449	0.0035187	0.0035128	0.00085563	0.0026572
	6.4	0.016877	0.0029306	0.0029255	0.0007124	0.0022131
	6.6	0.0086574	0.0024408	0.0024364	0.00059315	0.0018433
	6.8	0	0.0020329	0.0020291	0.00049386	0.0015352
	Ipl1321-HaloTag-JF646 at 30 °C at Metaphase (from cycling cells)
	X Axis Time	Experimental data	Single exponential fit	Double exponential fit	1st component of double exponential fit	2nd component of double exponential fit
	1.4	0.388132	0.351648	0.382832	0.23033	0.152502
	1.6	0.330881	0.320227	0.335244	0.190384	0.14486
	1.8	0.294786	0.291613	0.294967	0.157366	0.137601
	2	0.255461	0.265556	0.26078	0.130074	0.130706
	2.2	0.230357	0.241827	0.231672	0.107516	0.124156
	2.4	0.207954	0.220219	0.206804	0.0888696	0.117935
	2.6	0.187553	0.200541	0.185482	0.0734571	0.112025
	2.8	0.166965	0.182622	0.167129	0.0607176	0.106411
	3	0.150642	0.166304	0.151267	0.0501875	0.101079
	3.2	0.139388	0.151444	0.137497	0.0414836	0.0960139
	3.4	0.126533	0.137911	0.125492	0.0342892	0.0912026
	3.6	0.115065	0.125588	0.114975	0.0283425	0.0866324
	3.8	0.106514	0.114367	0.105718	0.0234271	0.0822912
	4	0.102436	0.104147	0.0975317	0.0193642	0.0781676
	4.2	0.0906986	0.0948413	0.0902564	0.0160059	0.0742506
	4.4	0.0857443	0.0863667	0.0837598	0.01323	0.0705298
	4.6	0.083051	0.0786495	0.0779311	0.0109356	0.0669955
	4.8	0.0764699	0.0716218	0.0726774	0.00903903	0.0636384
	5	0.0698283	0.065222	0.0679208	0.00747141	0.0604494
	5.2	0.0615673	0.0593941	0.0635959	0.00617566	0.0574203
	5.4	0.0555795	0.054087	0.0596475	0.00510462	0.0545429
	5.6	0.0479645	0.049254	0.0560291	0.00421934	0.0518097
	5.8	0.046599	0.044853	0.0527011	0.00348759	0.0492135
	6	0.0444269	0.0408451	0.0496302	0.00288274	0.0467474
	6.2	0.0430314	0.0371954	0.0467877	0.00238279	0.0444049
	6.4	0.0416226	0.0338718	0.0441493	0.00196955	0.0421797
	6.6	0.0402003	0.0308452	0.0416941	0.00162798	0.0400661
	6.8	0.0395721	0.0280891	0.039404	0.00134564	0.0380584
	7	0.0389375	0.0255792	0.0372635	0.00111227	0.0361512
	7.2	0.0366669	0.0232935	0.035259	0.000919369	0.0343397
	7.4	0.0343751	0.0212122	0.0333788	0.000759925	0.0326189
	7.6	0.0337064	0.0193167	0.0316125	0.000628133	0.0309843
	7.8	0.0313795	0.0175907	0.0299509	0.000519197	0.0294317
	8	0.0290312	0.0160189	0.028386	0.000429154	0.0279569
	8.2	0.0274944	0.0145875	0.0269107	0.000354726	0.0265559
	8.4	0.0267802	0.0132841	0.0255184	0.000293207	0.0252252
	8.6	0.0252185	0.0120971	0.0242035	0.000242357	0.0239612
	8.8	0.0219536	0.0110161	0.0229608	0.000200325	0.0227605
	9	0.0195071	0.0100318	0.0217855	0.000165583	0.0216199
	9.2	0.0195942	0.0091354	0.0206734	0.000136866	0.0205365
	9.4	0.0196816	0.00831911	0.0196206	0.00011313	0.0195074
	9.6	0.0197695	0.00757576	0.0186234	9.35101e-05	0.0185299
	9.8	0.0189943	0.00689883	0.0176787	7.72928e-05	0.0176014
	10	0.0182119	0.00628239	0.0167832	6.38881e-05	0.0167194
	10.2	0.017422	0.00572102	0.0159343	5.28081e-05	0.0158815
	10.4	0.0166248	0.00520982	0.0151294	4.36497e-05	0.0150857
	10.6	0.0149412	0.0047443	0.0143658	3.60796e-05	0.0143298
	10.8	0.0150079	0.00432038	0.0136415	2.98224e-05	0.0136117
	11	0.0133013	0.00393433	0.0129542	2.46504e-05	0.0129296
	11.2	0.0115793	0.00358278	0.0123021	2.03753e-05	0.0122817
	11.4	0.0107363	0.00326264	0.0116831	1.68416e-05	0.0116662
	11.6	0.0107842	0.00297111	0.0110956	1.39208e-05	0.0110816
	11.8	0.00902692	0.00270562	0.0105378	1.15066e-05	0.0105263
	12	0.00906721	0.00246386	0.0100084	9.51101e-06	0.00999886
	12.2	0.00910767	0.00224371	0.00950567	7.86153e-06	0.00949781
	12.4	0.00914832	0.00204322	0.00902837	6.49812e-06	0.00902187
	12.6	0.00918914	0.00186065	0.00857515	5.37117e-06	0.00856978
	12.8	0.00553809	0.00169439	0.00814479	4.43966e-06	0.00814035
	13	0.00556281	0.00154299	0.0077361	3.6697e-06	0.00773243
	13.2	0.00558763	0.00140512	0.00734799	3.03327e-06	0.00734495
	13.4	0.00467714	0.00127956	0.0069794	2.50721e-06	0.0069769
	13.6	0.00469801	0.00116523	0.00662935	2.07239e-06	0.00662728
	13.8	0.00471898	0.00106111	0.0062969	1.71298e-06	0.00629518
	14	0.00474004	0.000966293	0.00598114	1.4159e-06	0.00597973
	14.2	0.00476119	0.00087995	0.00568125	1.17035e-06	0.00568008
	14.4	0.00478244	0.000801323	0.00539642	9.67375e-07	0.00539545
	14.6	0.00480379	0.000729721	0.00512588	7.99605e-07	0.00512508
	14.8	0.00482522	0.000664517	0.00486892	6.60931e-07	0.00486826
	15	0.00484676	0.000605139	0.00462486	5.46307e-07	0.00462431
	15.2	0.00486839	0.000551067	0.00439304	4.51562e-07	0.00439258
	15.4	0.00489011	0.000501826	0.00417284	3.73249e-07	0.00417247
	15.6	0.00491194	0.000456986	0.00396369	3.08517e-07	0.00396339
	15.8	0.00296031	0.000416152	0.00376503	2.55012e-07	0.00376478
	16	0.00297353	0.000378967	0.00357633	2.10785e-07	0.00357612
	16.2	0.0029868	0.000345104	0.0033971	1.74229e-07	0.00339692
	16.4	0.00300013	0.000314268	0.00322684	1.44013e-07	0.0032267
	16.6	0.00301351	0.000286186	0.00306513	1.19037e-07	0.00306501
	16.8	0.00302696	0.000260614	0.00291152	9.83928e-08	0.00291142
	17	0.00304047	0.000237327	0.00276561	8.13287e-08	0.00276553
	17.2	0.00305404	0.000216121	0.00262701	6.7224e-08	0.00262695
	17.4	0.00306767	0.000196809	0.00249536	5.55655e-08	0.00249531
	17.6	0.00308136	0.000179223	0.00237031	4.59289e-08	0.00237027
	17.8	0.00309511	0.000163209	0.00225153	3.79635e-08	0.00225149
	18	0.00310892	0.000148625	0.0021387	3.13796e-08	0.00213867
	18.2	0.0031228	0.000135345	0.00203152	2.59375e-08	0.0020315
	18.4	0.00313674	0.000123251	0.00192972	2.14392e-08	0.0019297
	18.6	0.00315073	0.000112238	0.00183302	1.77211e-08	0.001833
	18.8	0.0031648	0.000102209	0.00174116	1.46477e-08	0.00174115
	19	0.00317892	9.30763e-05	0.00165391	1.21074e-08	0.0016539
	19.2	0.00319311	8.47595e-05	0.00157103	1.00076e-08	0.00157102
	19.4	0.00320736	7.71859e-05	0.0014923	8.27203e-09	0.0014923
	19.6	0.00322167	7.02889e-05	0.00141752	6.83743e-09	0.00141752
	19.8	0.00323605	6.40083e-05	0.00134649	5.65163e-09	0.00134648
	20	0.00325049	5.82888e-05	0.00127902	4.67148e-09	0.00127901
	20.2	0.003265	5.30805e-05	0.00121492	3.86131e-09	0.00121492
	20.4	0.00327957	4.83375e-05	0.00115404	3.19165e-09	0.00115404
	20.6	0.0032942	4.40183e-05	0.00109621	2.63813e-09	0.00109621
	20.8	0.0033089	4.0085e-05	0.00104128	2.18061e-09	0.00104128
	21	0.00332367	3.65032e-05	0.000989101	1.80243e-09	0.000989099
	21.2	0.0033385	3.32415e-05	0.000939537	1.48984e-09	0.000939535
	21.4	0.0033534	3.02712e-05	0.000892456	1.23146e-09	0.000892455
	21.6	0.00336837	2.75663e-05	0.000847734	1.01789e-09	0.000847733
	21.8	0.0033834	2.51032e-05	0.000805254	8.41358e-10	0.000805253
	22	0.0033985	2.28601e-05	0.000764902	6.95443e-10	0.000764901
	22.2	0.00341367	2.08174e-05	0.000726572	5.74833e-10	0.000726572
	22.4	0.0034289	1.89573e-05	0.000690163	4.75141e-10	0.000690163
	22.6	0.0034442	1.72634e-05	0.000655579	3.92738e-10	0.000655579
	22.8	0.00345957	1.57208e-05	0.000622728	3.24627e-10	0.000622727
	23	0.00347501	1.43161e-05	0.000591522	2.68327e-10	0.000591522
	23.2	0.00349052	1.30369e-05	0.000561881	2.21792e-10	0.000561881
	23.4	0.0035061	1.1872e-05	0.000533725	1.83327e-10	0.000533724
	23.6	0.00352175	1.08111e-05	0.000506979	1.51533e-10	0.000506979
	23.8	0.00353746	9.84511e-06	0.000481574	1.25253e-10	0.000481574
	24	0.00355325	8.9654e-06	0.000457442	1.0353e-10	0.000457442
	24.2	0.00356911	8.1643e-06	0.00043452	8.55754e-11	0.00043452
	24.4	0.00358503	7.43478e-06	0.000412746	7.07342e-11	0.000412746
	24.6	0.00360103	6.77045e-06	0.000392063	5.84669e-11	0.000392063
	24.8	0.0036171	6.16548e-06	0.000372416	4.83271e-11	0.000372416
	25	0.00363325	5.61456e-06	0.000353754	3.99459e-11	0.000353754
	25.2	0.00364946	5.11287e-06	0.000336028	3.30181e-11	0.000336028
	25.4	0.00366575	4.65601e-06	0.000319189	2.72919e-11	0.000319189
	25.6	0.00368211	4.23998e-06	0.000303194	2.25587e-11	0.000303194
	25.8	0.00369854	3.86111e-06	0.000288001	1.86464e-11	0.000288001
	26	0.00371505	3.51611e-06	0.000273569	1.54126e-11	0.000273569
	26.2	0.00373162	3.20192e-06	0.000259861	1.27396e-11	0.000259861
	26.4	0.00374828	2.91582e-06	0.000246839	1.05302e-11	0.000246839
	26.6	0.00376501	2.65528e-06	0.00023447	8.70397e-12	0.00023447
	26.8	0.00378181	2.41801e-06	0.00022272	7.19446e-12	0.00022272
	27	0.00379869	2.20195e-06	0.00021156	5.94674e-12	0.00021156
	27.2	0.00381564	2.0052e-06	0.000200958	4.91541e-12	0.000200958
	27.4	0.00383267	1.82602e-06	0.000190888	4.06294e-12	0.000190888
	27.6	0.00384977	1.66286e-06	0.000181323	3.35831e-12	0.000181323
	27.8	0.00386695	1.51428e-06	0.000172237	2.77588e-12	0.000172237
	28	0.00388421	1.37897e-06	0.000163606	2.29447e-12	0.000163606
	28.2	0.00390154	1.25575e-06	0.000155407	1.89654e-12	0.000155407
	28.4	0.00391895	1.14354e-06	0.00014762	1.56763e-12	0.00014762
	28.6	0.00393644	1.04136e-06	0.000140222	1.29576e-12	0.000140222
	28.8	0.00395401	9.48311e-07	0.000133196	1.07104e-12	0.000133196
	29	0.00264777	8.63575e-07	0.000126521	8.8529e-13	0.000126521
	29.2	0.00265959	7.86411e-07	0.000120181	7.31756e-13	0.000120181
	29.4	0.00267146	7.16141e-07	0.000114159	6.04849e-13	0.000114159
	29.6	0.00268338	6.5215e-07	0.000108438	4.99951e-13	0.000108438
	29.8	0.00269535	5.93878e-07	0.000103005	4.13246e-13	0.000103005
	30	0.00270738	5.40812e-07	9.78429e-05	3.41577e-13	9.78429e-05
	30.2	0.00135973	4.92488e-07	9.294e-05	2.82338e-13	9.294e-05
	30.4	0	4.48482e-07	8.82827e-05	2.33373e-13	8.82827e-05
Figure s3.B.	Ipl1321-HaloTag-JF646 at Non specific sites
	X Axis Time	Experimental data	Single exponential fit	Double exponential fit	1st component of double exponential fit	2nd component of double exponential fit
	1.4	0.385107	0.356768	0.388372	0.175598	0.212774
	1.6	0.328709	0.31676	0.319112	0.118464	0.200649
	1.8	0.262499	0.281239	0.269134	0.0799189	0.189215
	2	0.234194	0.249701	0.232348	0.0539156	0.178432
	2.2	0.197288	0.2217	0.204637	0.036373	0.168264
	2.4	0.187317	0.196839	0.183214	0.0245383	0.158676
	2.6	0.16936	0.174765	0.166188	0.0165542	0.149634
	2.8	0.150456	0.155167	0.152275	0.0111679	0.141107
	3	0.130602	0.137767	0.1406	0.00753421	0.133066
	3.2	0.125476	0.122318	0.130566	0.0050828	0.125483
	3.4	0.120033	0.108601	0.121761	0.003429	0.118332
	3.6	0.114271	0.0964227	0.113902	0.0023133	0.111589
	3.8	0.0998657	0.0856099	0.106791	0.00156062	0.10523
	4	0.101784	0.0760097	0.100286	0.00105284	0.0992335
	4.2	0.0950578	0.067486	0.094289	0.000710275	0.0935787
	4.4	0.0704081	0.0599182	0.0887253	0.000479172	0.0882461
	4.6	0.0716807	0.053199	0.0835406	0.000323263	0.0832174
	4.8	0.0638315	0.0472333	0.0786933	0.000218082	0.0784752
	5	0.0649394	0.0419366	0.0741504	0.000147125	0.0740033
	5.2	0.0660439	0.0372339	0.0698854	9.92545e-05	0.0697862
	5.4	0.0575526	0.0330585	0.0658763	6.69599e-05	0.0658094
	5.6	0.0487439	0.0293514	0.0621044	4.51731e-05	0.0620592
	5.8	0.0495242	0.0260599	0.0585532	3.04751e-05	0.0585228
	6	0.0503012	0.0231376	0.0552084	2.05593e-05	0.0551878
	6.2	0.0510748	0.0205429	0.0520568	1.38699e-05	0.0520429
	6.4	0.0311069	0.0182393	0.0490866	9.35705e-06	0.0490773
	6.6	0.0315667	0.0161939	0.0462869	6.31253e-06	0.0462806
	6.8	0.0320241	0.014378	0.0436475	4.25861e-06	0.0436433
	7	0.0324793	0.0127656	0.0411591	2.87298e-06	0.0411562
	7.2	0.032932	0.0113341	0.0388129	1.9382e-06	0.0388109
	7.4	0.0333823	0.0100631	0.0366006	1.30756e-06	0.0365993
	7.6	0.0225534	0.00893464	0.0345146	8.82119e-07	0.0345137
	7.8	0.0114251	0.00793271	0.0325475	5.95103e-07	0.0325469
	8	0.0115727	0.00704315	0.0306926	4.01473e-07	0.0306922
	8.2	0.0117195	0.00625333	0.0289435	2.70845e-07	0.0289432
	8.4	0.0118654	0.00555209	0.0272941	1.8272e-07	0.0272939
	8.6	0.0120105	0.00492948	0.0257386	1.23268e-07	0.0257385
	8.8	0.0121548	0.00437669	0.0242719	8.31603e-08	0.0242718
	9	0.0122983	0.0038859	0.0228887	5.61023e-08	0.0228887
	9.2	0.0124409	0.00345013	0.0215844	3.78482e-08	0.0215844
	9.4	0.0125828	0.00306324	0.0203544	2.55335e-08	0.0203544
	9.6	0.0127239	0.00271973	0.0191945	1.72256e-08	0.0191945
	9.8	0.0128642	0.00241474	0.0181007	1.16209e-08	0.0181007
	10	0.0130038	0.00214395	0.0170692	7.83979e-09	0.0170692
	10.2	0.0131427	0.00190353	0.0160965	5.28895e-09	0.0160965
	10.4	0.0132808	0.00169007	0.0151792	3.56807e-09	0.0151792
	10.6	0.0134182	0.00150055	0.0143142	2.40713e-09	0.0143142
	10.8	0.013555	0.00133228	0.0134985	1.62392e-09	0.0134985
	11	0.0136912	0.00118288	0.0127293	1.09554e-09	0.0127293
	11.2	0.0138267	0.00105023	0.0120039	7.39083e-10	0.0120039
	11.4	0.0139616	0.000932459	0.0113199	4.98606e-10	0.0113199
	11.6	0.014096	0.000827894	0.0106748	3.36374e-10	0.0106748
	11.8	0.0142298	0.000735054	0.0100665	2.26928e-10	0.0100665
	12	0.0143631	0.000652626	0.00949288	1.53092e-10	0.00949288
	12.2	0.0144958	0.000579441	0.00895192	1.0328e-10	0.00895192
	12.4	0	0.000514463	0.0084418	6.96757e-11	0.0084418
