# Supplementary material for: Single-molecule tracking reveals the dynamic turnover of Ipl1 at the kinetochores in Saccharomyces cerevisiae
Source: Life Sci Alliance. 2025 Apr 18;8(7):e202503290. doi: 10.26508/lsa.202503290 (PMC12008175; doi:10.26508/lsa.202503290)
Supplement: Supplementary file 4 [file LSA-2025-03290_SdataF3.xlsx]

## Sheet: Sheet1
Figure 3.B	Kinetochores under tension _Ipl1-HaloTag-JF646_Metaphase
	X Axis Time	Experimental data	Single exponential fit	Double exponential fit	1st component of double exponential fit	2nd component of double exponential fit
	1.4	0.471123	0.407689	0.407455	0.191983	0.215472
	1.6	0.488559	0.396222	0.396005	0.186636	0.20937
	1.8	0.416594	0.385077	0.384877	0.181437	0.20344
	2	0.338415	0.374246	0.374062	0.176384	0.197678
	2.2	0.254094	0.36372	0.363551	0.171471	0.19208
	2.4	0.229219	0.35349	0.353335	0.166695	0.18664
	2.6	0.236006	0.343547	0.343407	0.162052	0.181354
	2.8	0.242684	0.333884	0.333757	0.157539	0.176218
	3	0.249249	0.324493	0.324378	0.153151	0.171227
	3.2	0.255695	0.315366	0.315263	0.148885	0.166378
	3.4	0.262018	0.306496	0.306404	0.144739	0.161666
	3.6	0.268218	0.297875	0.297795	0.140707	0.157087
	3.8	0.235108	0.289497	0.289427	0.136788	0.152638
	4	0.240208	0.281354	0.281294	0.132978	0.148316
	4.2	0.245202	0.27344	0.27339	0.129275	0.144115
	4.4	0.250092	0.265749	0.265707	0.125674	0.140034
	4.6	0.254881	0.258275	0.258241	0.122174	0.136068
	4.8	0.216309	0.25101	0.250985	0.118771	0.132214
	5	0.220138	0.24395	0.243932	0.115463	0.12847
	5.2	0.223891	0.237088	0.237078	0.112247	0.124831
	5.4	0.227571	0.23042	0.230416	0.10912	0.121296
	5.6	0.231182	0.223939	0.223942	0.106081	0.117861
	5.8	0.234727	0.21764	0.217649	0.103127	0.114523
	6	0.238211	0.211518	0.211533	0.100254	0.111279
	6.2	0.241637	0.205569	0.20559	0.0974619	0.108128
	6.4	0.245008	0.199787	0.199813	0.0947473	0.105065
	6.6	0.24833	0.194168	0.194198	0.0921084	0.10209
	6.8	0.201284	0.188706	0.188741	0.0895429	0.0991985
	7	0.203869	0.183399	0.183438	0.0870489	0.0963891
	7.2	0.206424	0.17824	0.178284	0.0846244	0.0936592
	7.4	0.20895	0.173227	0.173274	0.0822674	0.0910067
	7.6	0.21145	0.168354	0.168405	0.0799761	0.0884293
	7.8	0.213927	0.163619	0.163673	0.0777485	0.0859249
	8	0.108191	0.159017	0.159074	0.0755831	0.0834914
	8.2	0.10941	0.154544	0.154605	0.0734779	0.0811268
	8.4	0.110621	0.150198	0.150261	0.0714313	0.0788292
	8.6	0.111826	0.145973	0.146038	0.0694418	0.0765967
	8.8	0.113024	0.141867	0.141935	0.0675077	0.0744274
	9	0.114218	0.137877	0.137947	0.0656274	0.0723195
	9.2	0.115407	0.133999	0.134071	0.0637995	0.0702713
	9.4	0.116594	0.13023	0.130304	0.0620226	0.0682812
	9.6	0.117779	0.126567	0.126642	0.0602951	0.0663474
	9.8	0.118962	0.123007	0.123084	0.0586157	0.0644683
	10	0.120145	0.119547	0.119626	0.0569831	0.0626425
	10.2	0.121329	0.116185	0.116264	0.055396	0.0608684
	10.4	0.122513	0.112917	0.112998	0.0538531	0.0591445
	10.6	0.123699	0.109741	0.109823	0.0523531	0.0574695
	10.8	0.124886	0.106654	0.106737	0.050895	0.0558419
	11	0.0630386	0.103654	0.103738	0.0494774	0.0542604
	11.2	0.0636356	0.100739	0.100823	0.0480994	0.0527237
	11.4	0.0642346	0.0979053	0.0979902	0.0467597	0.0512305
	11.6	0.0648358	0.0951515	0.0952369	0.0454573	0.0497796
	11.8	0.0654393	0.0924752	0.092561	0.0441912	0.0483698
	12	0.0660455	0.0898741	0.0899602	0.0429604	0.0469999
	12.2	0.0666545	0.0873462	0.0874326	0.0417638	0.0456688
	12.4	0.0672666	0.0848895	0.084976	0.0406006	0.0443754
	12.6	0.0678818	0.0825018	0.0825884	0.0394698	0.0431186
	12.8	0.0685005	0.0801813	0.0802679	0.0383704	0.0418975
	13	0.0691228	0.077926	0.0780126	0.0373017	0.0407109
	13.2	0	0.0757342	0.0758207	0.0362628	0.0395579
	Kinetochores without tension _Ipl1-HaloTag-JF646_Metaphase
	X Axis Time	Experimental data	Single exponential fit	Double exponential fit	1st component of double exponential fit	2nd component of double exponential fit
	1.4	0.477998	0.442054	0.479628	0.31898	0.160648
	1.6	0.420487	0.401509	0.419365	0.265809	0.153556
	1.8	0.370155	0.364682	0.368279	0.221502	0.146777
	2	0.328322	0.331233	0.324877	0.18458	0.140297
	2.2	0.282301	0.300853	0.287916	0.153812	0.134104
	2.4	0.258419	0.273258	0.256357	0.128173	0.128184
	2.6	0.231798	0.248195	0.229333	0.106808	0.122525
	2.8	0.203401	0.225431	0.20612	0.0890043	0.117116
	3	0.183742	0.204754	0.186114	0.0741682	0.111946
	3.2	0.168893	0.185974	0.168809	0.0618052	0.107004
	3.4	0.155799	0.168916	0.153783	0.0515029	0.10228
	3.6	0.132491	0.153423	0.140683	0.0429179	0.0977647
	3.8	0.126315	0.139351	0.129213	0.0357639	0.0934488
	4	0.117719	0.12657	0.119126	0.0298025	0.0893234
	4.2	0.111157	0.114961	0.110215	0.0248347	0.0853801
	4.4	0.10212	0.104417	0.102306	0.020695	0.0816109
	4.6	0.0986512	0.0948395	0.0952535	0.0172454	0.0780081
	4.8	0.0939049	0.0861408	0.0889351	0.0143707	0.0745644
	5	0.0902151	0.07824	0.0832479	0.0119753	0.0712726
	5.2	0.0804195	0.0710638	0.0781054	0.00997914	0.0681262
	5.4	0.0764542	0.0645458	0.0734345	0.00831572	0.0651187
	5.6	0.0723836	0.0586256	0.0691736	0.00692957	0.062244
	5.8	0.0669673	0.0532485	0.0652707	0.00577449	0.0594962
	6	0.0651788	0.0483645	0.0616816	0.00481194	0.0568697
	6.2	0.0608041	0.0439285	0.0583689	0.00400984	0.0543591
	6.4	0.0588833	0.0398994	0.0553008	0.00334144	0.0519593
	6.6	0.0543225	0.0362398	0.05245	0.00278446	0.0496655
	6.8	0.0457351	0.0329159	0.0497933	0.00232032	0.047473
	7	0.0422413	0.0298968	0.0473108	0.00193355	0.0453773
	7.2	0.0386674	0.0271547	0.0449853	0.00161124	0.043374
	7.4	0.0363602	0.024664	0.0428019	0.00134267	0.0414592
	7.6	0.0367195	0.0224018	0.0407478	0.00111886	0.039629
	7.8	0.034332	0.0203471	0.0388119	0.000932356	0.0378795
	8	0.0277313	0.0184809	0.0369842	0.000776942	0.0362073
	8.2	0.0279968	0.0167858	0.0352563	0.000647434	0.0346089
	8.4	0.028262	0.0152462	0.0336205	0.000539513	0.033081
	8.6	0.0271005	0.0138478	0.0320702	0.000449582	0.0316206
	8.8	0.0259121	0.0125777	0.0305993	0.000374641	0.0302247
	9	0.024697	0.0114241	0.0292026	0.000312193	0.0288904
	9.2	0.0234551	0.0103763	0.0278752	0.000260153	0.027615
	9.4	0.0236655	0.00942455	0.0266127	0.000216788	0.0263959
	9.6	0.0193989	0.00856013	0.0254113	0.000180652	0.0252306
	9.8	0.0195692	0.00777499	0.0242673	0.000150539	0.0241168
	10	0.0197391	0.00706187	0.0231776	0.000125446	0.0230521
	10.2	0.0199086	0.00641415	0.022139	0.000104535	0.0220345
	10.4	0.0200776	0.00582584	0.0211489	8.71105e-05	0.0210617
	10.6	0.0202462	0.00529149	0.0202045	7.25901e-05	0.020132
	10.8	0.0204144	0.00480616	0.0193037	6.04901e-05	0.0192432
	11	0.020582	0.00436533	0.0184441	5.0407e-05	0.0183937
	11.2	0.0207492	0.00396495	0.0176237	4.20047e-05	0.0175817
	11.4	0.0209158	0.00360128	0.0168405	3.50029e-05	0.0168055
	11.6	0.0178385	0.00327097	0.0160928	2.91683e-05	0.0160636
	11.8	0.0179786	0.00297096	0.0153788	2.43063e-05	0.0153545
	12	0.016471	0.00269846	0.0146969	2.02547e-05	0.0146766
	12.2	0.0165974	0.00245095	0.0140456	1.68784e-05	0.0140287
	12.4	0.0150511	0.00222615	0.0134235	1.4065e-05	0.0134094
	12.6	0.015164	0.00202197	0.0128292	1.17205e-05	0.0128174
	12.8	0.0135791	0.00183651	0.0122614	9.7668e-06	0.0122516
	13	0.0136787	0.00166807	0.0117189	8.13877e-06	0.0117107
	13.2	0.0137779	0.00151507	0.0112005	6.78213e-06	0.0111938
	13.4	0.0138767	0.00137611	0.0107052	5.65162e-06	0.0106996
	13.6	0.013975	0.00124989	0.010232	4.70955e-06	0.0102273
	13.8	0.0140729	0.00113525	0.00977968	3.92452e-06	0.00977576
	14	0.0123991	0.00103113	0.00934747	3.27034e-06	0.0093442
	14.2	0.0124841	0.000936551	0.00893441	2.72521e-06	0.00893169
	14.4	0.0125686	0.000850651	0.00853966	2.27095e-06	0.00853739
	14.6	0.0126527	0.000772629	0.00816239	1.8924e-06	0.0081605
	14.8	0.010917	0.000701763	0.00780182	1.57696e-06	0.00780024
	15	0.0109884	0.000637397	0.00745721	1.3141e-06	0.00745589
	15.2	0.00921626	0.000578935	0.00712784	1.09505e-06	0.00712675
	15.4	0.00927521	0.000525835	0.00681304	9.12517e-07	0.00681213
	15.6	0.00933386	0.000477605	0.00651216	7.6041e-07	0.0065114
	15.8	0.00939222	0.000433799	0.00622458	6.33657e-07	0.00622395
	16	0.00945028	0.000394011	0.00594971	5.28033e-07	0.00594918
	16.2	0.00950804	0.000357872	0.00568699	4.40016e-07	0.00568655
	16.4	0.00956549	0.000325048	0.00543588	3.6667e-07	0.00543551
	16.6	0.00962265	0.000295235	0.00519586	3.0555e-07	0.00519556
	16.8	0.0096795	0.000268156	0.00496645	2.54618e-07	0.00496619
	17	0.00973605	0.00024356	0.00474717	2.12176e-07	0.00474695
	17.2	0.00979229	0.000221221	0.00453757	1.76808e-07	0.0045374
	17.4	0.00984823	0.00020093	0.00433723	1.47336e-07	0.00433709
	17.6	0.00792309	0.000182501	0.00414574	1.22777e-07	0.00414562
	17.8	0.00597551	0.000165762	0.00396271	1.02311e-07	0.00396261
	18	0.00600853	0.000150558	0.00378776	8.52569e-08	0.00378768
	18.2	0.00604135	0.000136749	0.00362054	7.10455e-08	0.00362046
	18.4	0.006074	0.000124206	0.00346069	5.92029e-08	0.00346064
	18.6	0.00610646	0.000112814	0.00330791	4.93344e-08	0.00330786
	18.8	0.00613874	0.000102467	0.00316187	4.11109e-08	0.00316183
	19	0.00617083	9.30685e-05	0.00302228	3.42581e-08	0.00302225
	19.2	0.00620275	8.45322e-05	0.00288886	2.85477e-08	0.00288883
	19.4	0.00623448	7.67789e-05	0.00276132	2.37891e-08	0.0027613
	19.6	0.00626603	6.97367e-05	0.00263942	1.98237e-08	0.0026394
	19.8	0.00629741	6.33405e-05	0.0025229	1.65193e-08	0.00252288
	20	0.0063286	5.75309e-05	0.00241152	1.37657e-08	0.0024115
	20.2	0.00635961	5.22541e-05	0.00230506	1.14711e-08	0.00230505
	20.4	0.00639045	4.74614e-05	0.0022033	9.55898e-09	0.00220329
	20.6	0.00642111	4.31082e-05	0.00210603	7.9656e-09	0.00210602
	20.8	0.0064516	3.91543e-05	0.00201306	6.63781e-09	0.00201305
	21	0.00648191	3.55631e-05	0.00192419	5.53136e-09	0.00192418
	21.2	0.00651205	3.23012e-05	0.00183924	4.60934e-09	0.00183924
	21.4	0.00654201	2.93385e-05	0.00175804	3.84101e-09	0.00175804
	21.6	0.0043812	2.66476e-05	0.00168043	3.20075e-09	0.00168043
	21.8	0.00440096	2.42035e-05	0.00160625	2.66722e-09	0.00160625
	22	0.00442059	2.19835e-05	0.00153534	2.22262e-09	0.00153534
	22.2	0.00444012	1.99672e-05	0.00146756	1.85214e-09	0.00146756
	22.4	0.00445954	1.81358e-05	0.00140277	1.5434e-09	0.00140277
	22.6	0.00447885	1.64724e-05	0.00134084	1.28613e-09	0.00134084
	22.8	0.00449805	1.49615e-05	0.00128165	1.07175e-09	0.00128165
	23	0.00451714	1.35892e-05	0.00122507	8.931e-10	0.00122507
	23.2	0.00453613	1.23428e-05	0.00117099	7.4423e-10	0.00117099
	23.4	0.00455501	1.12107e-05	0.00111929	6.20174e-10	0.00111929
	23.6	0.00457379	1.01825e-05	0.00106988	5.16798e-10	0.00106988
	23.8	0.00459246	9.24855e-06	0.00102265	4.30653e-10	0.00102265
	24	0.00461104	8.40027e-06	0.000977505	3.58868e-10	0.000977505
	24.2	0.00462951	7.6298e-06	0.000934352	2.99048e-10	0.000934352
	24.4	0.00464789	6.92999e-06	0.000893104	2.492e-10	0.000893104
	24.6	0.00466616	6.29437e-06	0.000853677	2.07661e-10	0.000853677
	24.8	0.00468434	5.71705e-06	0.000815991	1.73046e-10	0.00081599
	25	0.00470243	5.19268e-06	0.000779968	1.44201e-10	0.000779968
	25.2	0.00472042	4.71641e-06	0.000745535	1.20164e-10	0.000745535
	25.4	0.00473831	4.28382e-06	0.000712623	1.00134e-10	0.000712623
	25.6	0.00475612	3.8909e-06	0.000681163	8.34428e-11	0.000681163
	25.8	0.00238692	3.53403e-06	0.000651093	6.95338e-11	0.000651093
	26	0.00239573	3.20989e-06	0.000622349	5.79432e-11	0.000622349
	26.2	0.00240449	2.91548e-06	0.000594875	4.82847e-11	0.000594875
	26.4	0.00241322	2.64807e-06	0.000568614	4.02361e-11	0.000568614
	26.6	0.0024219	2.40519e-06	0.000543512	3.35292e-11	0.000543512
	26.8	0.00243054	2.18458e-06	0.000519518	2.79402e-11	0.000519518
	27	0	1.98421e-06	0.000496583	2.32829e-11	0.000496583
Figure 3.C.	Glc7-AID* + Auxin_Metaphase (from cycling cells)_Ipl1-HaloTag- JF646
	X Axis Time	Experimental data	Single exponential fit	Double exponential fit	1st component of double exponential fit	2nd component of double exponential fit
	1.4	0.57771	0.511611	0.583197	0.327701	0.255495
	1.6	0.52665	0.480577	0.524735	0.278086	0.246649
	1.8	0.473644	0.451425	0.474091	0.235983	0.238108
	2	0.428405	0.424041	0.430118	0.200254	0.229864
	2.2	0.397491	0.398319	0.391839	0.169935	0.221904
	2.4	0.367713	0.374156	0.358427	0.144206	0.214221
	2.6	0.336009	0.35146	0.329176	0.122373	0.206803
	2.8	0.301515	0.33014	0.303487	0.103845	0.199642
	3	0.274726	0.310114	0.280852	0.0881225	0.19273
	3.2	0.25772	0.291302	0.260837	0.0747804	0.186056
	3.4	0.245113	0.273632	0.243072	0.0634583	0.179614
	3.6	0.230293	0.257033	0.227245	0.0538505	0.173395
	3.8	0.214035	0.241441	0.213088	0.0456973	0.167391
	4	0.191867	0.226795	0.200373	0.0387786	0.161595
	4.2	0.182387	0.213038	0.188907	0.0329074	0.155999
	4.4	0.174363	0.200115	0.178523	0.0279251	0.150598
	4.6	0.168804	0.187976	0.16908	0.0236971	0.145383
	4.8	0.159242	0.176573	0.160458	0.0201093	0.140349
	5	0.153149	0.165862	0.152554	0.0170646	0.135489
	5.2	0.147784	0.155801	0.145279	0.014481	0.130798
	5.4	0.132326	0.14635	0.138557	0.0122885	0.126269
	5.6	0.125364	0.137472	0.132325	0.010428	0.121897
	5.8	0.122216	0.129133	0.126525	0.00884915	0.117676
	6	0.116864	0.1213	0.121111	0.00750935	0.113601
	6.2	0.112357	0.113942	0.11604	0.00637241	0.109668
	6.4	0.107677	0.10703	0.111278	0.0054076	0.10587
	6.6	0.109312	0.100538	0.106793	0.00458887	0.102205
	6.8	0.106568	0.0944389	0.10256	0.0038941	0.0986657
	7	0.101478	0.0887102	0.0985538	0.00330452	0.0952493
	7.2	0.0984668	0.083329	0.0947554	0.0028042	0.0919512
	7.4	0.0964833	0.0782742	0.091147	0.00237963	0.0887673
	7.6	0.0920802	0.0735261	0.087713	0.00201935	0.0856937
	7.8	0.0910666	0.069066	0.0844401	0.00171361	0.0827265
	8	0.0887958	0.0648764	0.0813162	0.00145416	0.079862
	8.2	0.0803452	0.060941	0.0783307	0.001234	0.0770967
	8.4	0.0753294	0.0572443	0.0754743	0.00104717	0.0744272
	8.6	0.0751565	0.0537718	0.0727387	0.00088862	0.0718501
	8.8	0.0724158	0.05051	0.0701163	0.00075408	0.0693622
	9	0.0721527	0.047446	0.0676004	0.000639909	0.0669605
	9.2	0.0679415	0.0445679	0.0651849	0.000543024	0.0646419
	9.4	0.0688914	0.0418644	0.0628644	0.000460808	0.0624036
	9.6	0.067162	0.0393249	0.0606339	0.00039104	0.0602428
	9.8	0.0640037	0.0369394	0.0584887	0.000331835	0.0581569
	10	0.0579791	0.0346987	0.0564247	0.000281594	0.0561432
	10.2	0.0545712	0.0325938	0.0544381	0.00023896	0.0541991
	10.4	0.0510552	0.0306167	0.0525252	0.00020278	0.0523225
	10.6	0.0503043	0.0287595	0.0506828	0.000172079	0.0505107
	10.8	0.0495195	0.0270149	0.0489078	0.000146025	0.0487618
	11	0.0457489	0.0253762	0.0471973	0.000123916	0.0470734
	11.2	0.0448563	0.0238368	0.0455486	0.000105155	0.0454434
	11.4	0.0424135	0.0223909	0.0439591	8.92341e-05	0.0438699
	11.6	0.0383611	0.0210326	0.0424266	7.57237e-05	0.0423508
	11.8	0.0373016	0.0197568	0.0409487	6.42589e-05	0.0408844
	12	0.0362052	0.0185583	0.0395233	5.45298e-05	0.0394688
	12.2	0.0350714	0.0174326	0.0381484	4.62738e-05	0.0381021
	12.4	0.0355141	0.0163751	0.0368221	3.92678e-05	0.0367828
	12.6	0.0343246	0.0153818	0.0355425	3.33225e-05	0.0355092
	12.8	0.0297871	0.0144487	0.0343079	2.82773e-05	0.0342796
	13	0.0301549	0.0135723	0.0331167	2.3996e-05	0.0330927
	13.2	0.0271329	0.012749	0.0319672	2.03629e-05	0.0319468
	13.4	0.0257465	0.0119756	0.0308579	1.72799e-05	0.0308406
	13.6	0.0260573	0.0112492	0.0297874	1.46637e-05	0.0297727
	13.8	0.0263695	0.0105668	0.0287543	1.24435e-05	0.0287418
	14	0.026683	0.0099258	0.0277572	1.05595e-05	0.0277466
	14.2	0.0251979	0.00932369	0.0267948	8.96078e-06	0.0267859
	14.4	0.023672	0.00875812	0.025866	7.60408e-06	0.0258584
	14.6	0.0239469	0.00822684	0.0249695	6.4528e-06	0.024963
	14.8	0.0223595	0.0077278	0.0241041	5.47582e-06	0.0240987
	15	0.0226151	0.00725903	0.0232689	4.64676e-06	0.0232642
	15.2	0.0152477	0.00681869	0.0224626	3.94322e-06	0.0224587
	15.4	0.0154192	0.00640507	0.0216844	3.3462e-06	0.021681
	15.6	0.0155913	0.00601653	0.0209331	2.83957e-06	0.0209303
	15.8	0.0157639	0.00565157	0.020208	2.40965e-06	0.0202056
	16	0.0139448	0.00530874	0.019508	2.04482e-06	0.0195059
	16.2	0.0140966	0.00498671	0.0188323	1.73523e-06	0.0188305
	16.4	0.0142488	0.00468422	0.01818	1.47251e-06	0.0181785
	16.6	0.012344	0.00440007	0.0175503	1.24956e-06	0.0175491
	16.8	0.0103959	0.00413316	0.0169425	1.06038e-06	0.0169414
	17	0.0105054	0.00388244	0.0163557	8.9983e-07	0.0163548
	17.2	0.00849206	0.00364693	0.0157893	7.63593e-07	0.0157885
	17.4	0.00857997	0.00342571	0.0152425	6.47982e-07	0.0152418
	17.6	0.00866803	0.0032179	0.0147146	5.49875e-07	0.014714
	17.8	0.00875623	0.0030227	0.014205	4.66622e-07	0.0142046
	18	0.00884456	0.00283934	0.0137131	3.95973e-07	0.0137127
	18.2	0.00893302	0.00266711	0.0132382	3.36021e-07	0.0132379
	18.4	0.00902159	0.00250532	0.0127798	2.85147e-07	0.0127795
	18.6	0.00911025	0.00235335	0.0123373	2.41974e-07	0.012337
	18.8	0.00689925	0.00221059	0.01191	2.05338e-07	0.0119098
	19	0.00696588	0.0020765	0.0114976	1.74249e-07	0.0114975
	19.2	0.00703255	0.00195053	0.0110995	1.47867e-07	0.0110993
	19.4	0.00709927	0.00183221	0.0107151	1.2548e-07	0.010715
	19.6	0.00716602	0.00172107	0.0103441	1.06482e-07	0.010344
	19.8	0.0072328	0.00161667	0.00998593	9.03598e-08	0.00998583
	20	0.0072996	0.0015186	0.00964014	7.6679e-08	0.00964007
	20.2	0.00736641	0.00142648	0.00930634	6.50695e-08	0.00930627
	20.4	0.00743323	0.00133995	0.00898409	5.52177e-08	0.00898403
	20.6	0.00750005	0.00125867	0.008673	4.68576e-08	0.00867295
	20.8	0.00756686	0.00118232	0.00837269	3.97631e-08	0.00837265
	21	0.00763365	0.0011106	0.00808277	3.37429e-08	0.00808274
	21.2	0.00770042	0.00104323	0.00780289	2.86341e-08	0.00780286
	21.4	0.00776717	0.000979947	0.00753271	2.42987e-08	0.00753268
	21.6	0.00783387	0.000920503	0.00727188	2.06198e-08	0.00727186
	21.8	0.00790054	0.000864665	0.00702008	1.74979e-08	0.00702006
	22	0.00796716	0.000812214	0.006777	1.48487e-08	0.00677699
	22.2	0.00803372	0.000762945	0.00654234	1.26005e-08	0.00654233
	22.4	0.00810023	0.000716664	0.00631581	1.06927e-08	0.00631579
	22.6	0.00816666	0.000673191	0.00609711	9.07382e-09	0.00609711
	22.8	0.00823303	0.000632355	0.005886	7.70001e-09	0.00588599
	23	0.00829932	0.000593996	0.00568219	6.5342e-09	0.00568218
	23.2	0.00836552	0.000557964	0.00548544	5.5449e-09	0.00548543
	23.4	0.00843164	0.000524118	0.0052955	4.70538e-09	0.00529549
	23.6	0.00849767	0.000492324	0.00511214	3.99297e-09	0.00511213
	23.8	0.00856359	0.00046246	0.00493512	3.38842e-09	0.00493512
	24	0.00862941	0.000434407	0.00476424	2.8754e-09	0.00476424
	24.2	0.00289838	0.000408056	0.00459927	2.44005e-09	0.00459927
	24.4	0.00292024	0.000383303	0.00444002	2.07062e-09	0.00444002
	24.6	0.00294207	0.000360051	0.00428628	1.75712e-09	0.00428628
	24.8	0.00296386	0.000338211	0.00413786	1.49108e-09	0.00413786
	25	0.00298561	0.000317695	0.00399459	1.26533e-09	0.00399458
	25.2	0.00300731	0.000298423	0.00385627	1.07375e-09	0.00385627
	25.4	0.00302897	0.000280321	0.00372274	9.11182e-10	0.00372274
	25.6	0.00305058	0.000263316	0.00359384	7.73225e-10	0.00359384
	25.8	0.00307215	0.000247343	0.0034694	6.56156e-10	0.0034694
	26	0.00309367	0.000232339	0.00334927	5.56812e-10	0.00334927
	26.2	0.00311514	0.000218246	0.0032333	4.72508e-10	0.0032333
	26.4	0.00313656	0.000205007	0.00312134	4.00969e-10	0.00312134
	26.6	0.00315793	0.000192571	0.00301326	3.4026e-10	0.00301326
	26.8	0.00317924	0.00018089	0.00290893	2.88744e-10	0.00290893
	27	0.00320051	0.000169917	0.0028082	2.45027e-10	0.0028082
	27.2	0.00322172	0.000159609	0.00271097	2.07929e-10	0.00271097
	27.4	0.00324288	0.000149927	0.0026171	1.76448e-10	0.0026171
	27.6	0.00326398	0.000140833	0.00252648	1.49733e-10	0.00252648
	27.8	0.00328502	0.00013229	0.002439	1.27063e-10	0.002439
	28	0.00330601	0.000124265	0.00235454	1.07825e-10	0.00235454
	28.2	0.00332694	0.000116727	0.00227302	9.14997e-11	0.00227302
	28.4	0.00334782	0.000109646	0.00219431	7.76463e-11	0.00219431
	28.6	0.00336864	0.000102995	0.00211833	6.58904e-11	0.00211833
	28.8	0.00338939	9.67475e-05	0.00204498	5.59143e-11	0.00204498
	29	0.00341009	9.08787e-05	0.00197417	4.74487e-11	0.00197417
	29.2	0.00343073	8.5366e-05	0.00190581	4.02648e-11	0.00190581
	29.4	0.00345131	8.01877e-05	0.00183982	3.41685e-11	0.00183982
	29.6	0.00347183	7.53234e-05	0.00177612	2.89953e-11	0.00177612
	29.8	0.00349229	7.07543e-05	0.00171462	2.46053e-11	0.00171462
	30	0.00351269	6.64623e-05	0.00165525	2.08799e-11	0.00165525
	30.2	0.00353303	6.24307e-05	0.00159793	1.77186e-11	0.00159793
	30.4	0.00355331	5.86436e-05	0.0015426	1.5036e-11	0.0015426
	30.6	0.00357352	5.50863e-05	0.00148919	1.27595e-11	0.00148919
	30.8	0.00359368	5.17447e-05	0.00143763	1.08276e-11	0.00143763
	31	0.00361377	4.86059e-05	0.00138785	9.18829e-12	0.00138785
	31.2	0.00363381	4.56574e-05	0.00133979	7.79715e-12	0.00133979
	31.4	0.00365378	4.28878e-05	0.0012934	6.61663e-12	0.0012934
	31.6	0.00367369	4.02862e-05	0.00124862	5.61485e-12	0.00124862
	31.8	0.00369354	3.78424e-05	0.00120538	4.76474e-12	0.00120538
	32	0.00371333	3.55469e-05	0.00116364	4.04334e-12	0.00116364
	32.2	0.00373306	3.33906e-05	0.00112335	3.43116e-12	0.00112335
	32.4	0.00375272	3.13651e-05	0.00108445	2.91167e-12	0.00108445
	32.6	0.00377233	2.94625e-05	0.0010469	2.47083e-12	0.0010469
	32.8	0.00379188	2.76753e-05	0.00101065	2.09674e-12	0.00101065
	33	0.00381137	2.59965e-05	0.000975659	1.77928e-12	0.000975659
	33.2	0.0038308	2.44195e-05	0.000941876	1.50989e-12	0.000941876
	33.4	0.00385017	2.29382e-05	0.000909263	1.28129e-12	0.000909263
	33.6	0.00386948	2.15468e-05	0.000877779	1.0873e-12	0.000877779
	33.8	0.00388873	2.02398e-05	0.000847385	9.22677e-13	0.000847385
	34	0.00390792	1.9012e-05	0.000818044	7.8298e-13	0.000818044
	34.2	0.00392706	1.78587e-05	0.000789718	6.64434e-13	0.000789718
	34.4	0.00394614	1.67754e-05	0.000762374	5.63836e-13	0.000762374
	34.6	0.00396516	1.57578e-05	0.000735976	4.78469e-13	0.000735976
	34.8	0.00398413	1.48019e-05	0.000710492	4.06027e-13	0.000710492
	35	0.00400304	1.3904e-05	0.000685891	3.44553e-13	0.000685891
	35.2	0.00402189	1.30606e-05	0.000662141	2.92386e-13	0.000662141
	35.4	0.00404069	1.22684e-05	0.000639214	2.48118e-13	0.000639214
	35.6	0.00405943	1.15242e-05	0.000617081	2.10552e-13	0.000617081
	35.8	0.00407813	1.08251e-05	0.000595714	1.78673e-13	0.000595714
	36	0.00409676	1.01684e-05	0.000575087	1.51622e-13	0.000575087
	36.2	0.00411535	9.55161e-06	0.000555174	1.28666e-13	0.000555174
	36.4	0.00413388	8.97221e-06	0.00053595	1.09185e-13	0.00053595
	36.6	0.00415237	8.42795e-06	0.000517393	9.2654e-14	0.000517393
	36.8	0.0041708	7.91671e-06	0.000499477	7.86259e-14	0.000499477
	37	0.00418918	7.43648e-06	0.000482183	6.67216e-14	0.000482183
	37.2	0.00420751	6.98538e-06	0.000465487	5.66197e-14	0.000465487
	37.4	0.00422579	6.56164e-06	0.000449369	4.80473e-14	0.000449369
	37.6	0.00424403	6.16361e-06	0.000433809	4.07727e-14	0.000433809
	37.8	0.00426221	5.78972e-06	0.000418788	3.45996e-14	0.000418788
	38	0.00428035	5.43852e-06	0.000404287	2.93611e-14	0.000404287
	38.2	0.00429845	5.10861e-06	0.000390288	2.49157e-14	0.000390288
	38.4	0.0043165	4.79872e-06	0.000376774	2.11434e-14	0.000376774
	38.6	0.0043345	4.50763e-06	0.000363728	1.79422e-14	0.000363728
	38.8	0.00435246	4.2342e-06	0.000351134	1.52257e-14	0.000351134
	39	0.00437038	3.97735e-06	0.000338975	1.29204e-14	0.000338975
	39.2	0.00438825	3.73608e-06	0.000327238	1.09642e-14	0.000327238
	39.4	0.00440608	3.50945e-06	0.000315907	9.3042e-15	0.000315907
	39.6	0	3.29656e-06	0.000304969	7.89551e-15	0.000304969
