# Supplementary material for: Single-molecule tracking reveals the dynamic turnover of Ipl1 at the kinetochores in Saccharomyces cerevisiae
Source: Life Sci Alliance. 2025 Apr 18;8(7):e202503290. doi: 10.26508/lsa.202503290 (PMC12008175; doi:10.26508/lsa.202503290)
Supplement: Supplementary file 7 [file LSA-2025-03290_SdataF4.xlsx]

## Sheet: Sheet1
Figure 4	Bir1-HaloTag-JF646_Metaphase (from cycling cells)
	X Axis Time	Experimental data	Single exponential fit	Double exponential fit	1st component of double exponential fit	2nd component of double exponential fit
	1.4	0.506256	0.452779	0.508401	0.354255	0.154146
	1.6	0.458008	0.422308	0.455801	0.305623	0.150178
	1.8	0.413717	0.393888	0.40998	0.263667	0.146313
	2	0.367972	0.36738	0.370018	0.22747	0.142547
	2.2	0.329461	0.342657	0.335122	0.196243	0.138878
	2.4	0.303134	0.319597	0.304607	0.169303	0.135304
	2.6	0.282836	0.298089	0.277883	0.146061	0.131822
	2.8	0.254135	0.278028	0.254439	0.12601	0.128429
	3	0.234784	0.259318	0.233834	0.108711	0.125123
	3.2	0.219244	0.241866	0.21569	0.0937872	0.121903
	3.4	0.20264	0.225589	0.199677	0.080912	0.118765
	3.6	0.188282	0.210408	0.185513	0.0698044	0.115709
	3.8	0.173705	0.196248	0.172952	0.0602216	0.112731
	4	0.157215	0.183041	0.161784	0.0519544	0.109829
	4.2	0.147289	0.170723	0.151825	0.0448221	0.107002
	4.4	0.139782	0.159233	0.142917	0.0386689	0.104248
	4.6	0.133023	0.148517	0.134926	0.0333604	0.101565
	4.8	0.120938	0.138523	0.127732	0.0287807	0.0989512
	5	0.119187	0.1292	0.121234	0.0248297	0.0964044
	5.2	0.114756	0.120506	0.115344	0.021421	0.0939232
	5.4	0.109365	0.112396	0.109986	0.0184804	0.0915058
	5.6	0.107472	0.104832	0.105094	0.0159434	0.0891507
	5.8	0.103741	0.097777	0.100611	0.0137547	0.0868561
	6	0.0999513	0.0911968	0.0964871	0.0118664	0.0846207
	6.2	0.0979311	0.0850595	0.0926801	0.0102374	0.0824427
	6.4	0.0931107	0.0793352	0.0891528	0.008832	0.0803208
	6.6	0.0900724	0.0739962	0.0858731	0.00761954	0.0782535
	6.8	0.0832437	0.0690164	0.082813	0.00657353	0.0762395
	7	0.0800795	0.0643718	0.0799483	0.00567111	0.0742772
	7.2	0.0759161	0.0600398	0.0772581	0.00489258	0.0723655
	7.4	0.0735997	0.0559992	0.0747239	0.00422093	0.070503
	7.6	0.0712456	0.0522306	0.0723299	0.00364148	0.0686884
	7.8	0.0707931	0.0487156	0.0700621	0.00314157	0.0669205
	8	0.0664229	0.0454372	0.0679084	0.0027103	0.0651981
	8.2	0.0629695	0.0423794	0.0658583	0.00233823	0.0635201
	8.4	0.0614446	0.0395274	0.0639024	0.00201724	0.0618852
	8.6	0.0598942	0.0368673	0.0620327	0.00174031	0.0602924
	8.8	0.060329	0.0343862	0.060242	0.0015014	0.0587406
	9	0.0587414	0.0320721	0.0585241	0.00129529	0.0572288
	9.2	0.0581477	0.0299137	0.0568733	0.00111747	0.0557558
	9.4	0.0534321	0.0279006	0.0552849	0.000964062	0.0543208
	9.6	0.05382	0.026023	0.0537544	0.000831716	0.0529227
	9.8	0.0500406	0.0242717	0.0522781	0.000717538	0.0515606
	10	0.0504039	0.0226383	0.0508526	0.000619034	0.0502335
	10.2	0.0486544	0.0211148	0.0494747	0.000534053	0.0489406
	10.4	0.0458114	0.0196938	0.0481417	0.000460738	0.047681
	10.6	0.0450709	0.0183685	0.0468513	0.000397488	0.0464538
	10.8	0.0421554	0.0171323	0.0456011	0.00034292	0.0452582
	11	0.0424614	0.0159794	0.0443892	0.000295844	0.0440933
	11.2	0.0405763	0.014904	0.0432137	0.000255231	0.0429585
	11.4	0.0397663	0.013901	0.042073	0.000220193	0.0418528
	11.6	0.0378297	0.0129655	0.0409656	0.000189964	0.0407756
	11.8	0.0381043	0.012093	0.03989	0.000163886	0.0397262
	12	0.0383809	0.0112791	0.0388451	0.000141388	0.0387037
	12.2	0.0363854	0.0105201	0.0378295	0.000121978	0.0377075
	12.4	0.0366496	0.0098121	0.0368423	0.000105233	0.036737
	12.6	0.035762	0.00915177	0.0358823	9.07864e-05	0.0357915
	12.8	0.0348596	0.00853588	0.0349486	7.83232e-05	0.0348703
	13	0.0351127	0.00796144	0.0340404	6.7571e-05	0.0339728
	13.2	0.0353676	0.00742565	0.0331567	5.82948e-05	0.0330984
	13.4	0.0356243	0.00692592	0.0322969	5.02921e-05	0.0322466
	13.6	0.0334908	0.00645983	0.03146	4.3388e-05	0.0314166
	13.8	0.0337339	0.0060251	0.0306454	3.74317e-05	0.030608
	14	0.0315517	0.00561963	0.0298525	3.22931e-05	0.0298202
	14.2	0.0305584	0.00524144	0.0290806	2.78599e-05	0.0290527
	14.4	0.0307803	0.0048887	0.028329	2.40352e-05	0.028305
	14.6	0.0297636	0.00455971	0.0275972	2.07357e-05	0.0275765
	14.8	0.0299796	0.00425285	0.0268846	1.78891e-05	0.0268667
	15	0.0289391	0.00396664	0.0261907	1.54333e-05	0.0261752
	15.2	0.0291491	0.0036997	0.0255148	1.33146e-05	0.0255015
	15.4	0.0268076	0.00345072	0.0248567	1.14868e-05	0.0248452
	15.6	0.0270022	0.0032185	0.0242156	9.90985e-06	0.0242057
	15.8	0.0233128	0.0030019	0.0235913	8.54942e-06	0.0235827
	16	0.0195684	0.00279988	0.0229831	7.37575e-06	0.0229758
	16.2	0.0197104	0.00261145	0.0223908	6.36321e-06	0.0223844
	16.4	0.0172064	0.00243571	0.0218138	5.48967e-06	0.0218083
	16.6	0.0159981	0.00227179	0.0212517	4.73604e-06	0.021247
	16.8	0.0161142	0.00211891	0.0207042	4.08588e-06	0.0207001
	17	0.0148786	0.00197631	0.0201709	3.52497e-06	0.0201674
	17.2	0.0149866	0.00184331	0.0196513	3.04106e-06	0.0196483
	17.4	0.0150954	0.00171926	0.0191452	2.62358e-06	0.0191426
	17.6	0.015205	0.00160356	0.0186522	2.26342e-06	0.0186499
	17.8	0.0139231	0.00149564	0.0181719	1.95269e-06	0.0181699
	18	0.0140242	0.00139499	0.0177039	1.68463e-06	0.0177022
	18.2	0.014126	0.00130111	0.0172481	1.45336e-06	0.0172466
	18.4	0.0128057	0.00121355	0.016804	1.25384e-06	0.0168027
	18.6	0.0114654	0.00113188	0.0163714	1.08172e-06	0.0163703
	18.8	0.0115487	0.00105571	0.0159499	9.33217e-07	0.0159489
	19	0.0116325	0.000984662	0.0155393	8.05105e-07	0.0155385
	19.2	0.0102523	0.000918397	0.0151392	6.9458e-07	0.0151385
	19.4	0.00737626	0.000856591	0.0147495	5.99228e-07	0.0147489
	19.6	0.00742981	0.000798945	0.0143698	5.16966e-07	0.0143693
	19.8	0.00748374	0.000745178	0.0139999	4.45996e-07	0.0139995
	20	0.00753807	0.000695029	0.0136395	3.8477e-07	0.0136391
	20.2	0.00607423	0.000648255	0.0132884	3.31949e-07	0.0132881
	20.4	0.00611833	0.00060463	0.0129464	2.86379e-07	0.0129461
	20.6	0.00616275	0.00056394	0.0126131	2.47065e-07	0.0126129
	20.8	0.00620748	0.000525988	0.0122885	2.13147e-07	0.0122883
	21	0.00625255	0.00049059	0.0119722	1.83886e-07	0.011972
	21.2	0.00629794	0.000457575	0.011664	1.58643e-07	0.0116639
	21.4	0.00634366	0.000426781	0.0113638	1.36864e-07	0.0113637
	21.6	0.00638971	0.00039806	0.0110713	1.18075e-07	0.0110712
	21.8	0.00643609	0.000371272	0.0107863	1.01866e-07	0.0107862
	22	0.00648282	0.000346286	0.0105087	8.78817e-08	0.0105086
	22.2	0.00652988	0.000322982	0.0102382	7.58173e-08	0.0102382
	22.4	0.00657728	0.000301246	0.00997471	6.54091e-08	0.00997464
	22.6	0.00662503	0.000280973	0.00971798	5.64297e-08	0.00971792
	22.8	0.00667312	0.000262064	0.00946785	4.8683e-08	0.0094678
	23	0.00672157	0.000244428	0.00922416	4.19998e-08	0.00922412
	23.2	0.00677036	0.000227979	0.00898675	3.62341e-08	0.00898671
	23.4	0.00681951	0.000212636	0.00875545	3.12598e-08	0.00875542
	23.6	0.00686902	0.000198326	0.0085301	2.69685e-08	0.00853007
	23.8	0.00691888	0.000184979	0.00831055	2.32662e-08	0.00831053
	24	0.00696911	0.000172531	0.00809665	2.00722e-08	0.00809663
	24.2	0.0070197	0.00016092	0.00788826	1.73167e-08	0.00788824
	24.4	0.00707066	0.00015009	0.00768523	1.49395e-08	0.00768522
	24.6	0.00712199	0.00013999	0.00748743	1.28886e-08	0.00748742
	24.8	0.00717369	0.000130569	0.00729472	1.11192e-08	0.00729471
	25	0.00722577	0.000121782	0.00710697	9.59278e-09	0.00710696
	25.2	0.00727822	0.000113586	0.00692405	8.27588e-09	0.00692404
	25.4	0.00733106	0.000105942	0.00674584	7.13977e-09	0.00674583
	25.6	0.00738428	9.88126e-05	0.00657221	6.15962e-09	0.00657221
	25.8	0.00743788	9.21628e-05	0.00640306	5.31402e-09	0.00640305
	26	0.00749188	8.59604e-05	0.00623826	4.58451e-09	0.00623825
	26.2	0.00754626	8.01755e-05	0.0060777	3.95515e-09	0.0060777
	26.4	0.00760105	7.47799e-05	0.00592127	3.41219e-09	0.00592127
	26.6	0.00765623	6.97474e-05	0.00576887	2.94376e-09	0.00576887
	26.8	0.00771181	6.50536e-05	0.00562039	2.53964e-09	0.00562039
	27	0.00776779	6.06757e-05	0.00547574	2.191e-09	0.00547573
	27.2	0.00782418	5.65924e-05	0.0053348	1.89022e-09	0.0053348
	27.4	0.00788098	5.27838e-05	0.0051975	1.63073e-09	0.0051975
	27.6	0.00793819	4.92316e-05	0.00506372	1.40686e-09	0.00506372
	27.8	0.00799582	4.59185e-05	0.0049334	1.21373e-09	0.00493339
	28	0.00805386	4.28283e-05	0.00480642	1.04711e-09	0.00480642
	28.2	0.00811233	3.9946e-05	0.00468271	9.03359e-10	0.00468271
	28.4	0.00817122	3.72578e-05	0.00456219	7.79346e-10	0.00456219
	28.6	0.00823054	3.47504e-05	0.00444477	6.72357e-10	0.00444477
	28.8	0.00829029	3.24118e-05	0.00433037	5.80055e-10	0.00433037
	29	0.00835047	3.02306e-05	0.00421892	5.00425e-10	0.00421892
	29.2	0.00841109	2.81961e-05	0.00411033	4.31727e-10	0.00411033
	29.4	0.00847215	2.62986e-05	0.00400454	3.72459e-10	0.00400454
	29.6	0.00853365	2.45288e-05	0.00390147	3.21328e-10	0.00390147
	29.8	0.0085956	2.28781e-05	0.00380106	2.77216e-10	0.00380106
	30	0.008658	2.13384e-05	0.00370323	2.3916e-10	0.00370323
	30.2	0.00872085	1.99024e-05	0.00360791	2.06328e-10	0.00360791
	30.4	0.00878416	1.8563e-05	0.00351505	1.78003e-10	0.00351505
	30.6	0.00884793	1.73138e-05	0.00342459	1.53567e-10	0.00342459
	30.8	0.00891216	1.61486e-05	0.00333644	1.32485e-10	0.00333644
	31	0.00897686	1.50619e-05	0.00325057	1.14297e-10	0.00325057
	31.2	0.00904203	1.40482e-05	0.00316691	9.86067e-11	0.00316691
	31.4	0.00910767	1.31028e-05	0.0030854	8.50699e-11	0.0030854
	31.6	0.00917378	1.2221e-05	0.00300599	7.33915e-11	0.00300599
	31.8	0.00924038	1.13986e-05	0.00292862	6.33163e-11	0.00292862
	32	0.00930746	1.06315e-05	0.00285324	5.46242e-11	0.00285324
	32.2	0.00703127	9.91602e-06	0.00277981	4.71254e-11	0.00277981
	32.4	0.00708231	9.2487e-06	0.00270826	4.0656e-11	0.00270826
	32.6	0.00713373	8.62629e-06	0.00263856	3.50747e-11	0.00263856
	32.8	0.00718551	8.04576e-06	0.00257065	3.02597e-11	0.00257065
	33	0.00723768	7.5043e-06	0.00250448	2.61056e-11	0.00250448
	33.2	0.00729022	6.99928e-06	0.00244002	2.25218e-11	0.00244002
	33.4	0.00489543	6.52825e-06	0.00237722	1.943e-11	0.00237722
	33.6	0.00493097	6.08891e-06	0.00231604	1.67627e-11	0.00231604
	33.8	0.00496676	5.67915e-06	0.00225643	1.44615e-11	0.00225643
	34	0.00250141	5.29695e-06	0.00219835	1.24762e-11	0.00219835
	34.2	0.00251957	4.94048e-06	0.00214177	1.07635e-11	0.00214177
	34.4	0.00253786	4.608e-06	0.00208665	9.28586e-12	0.00208665
	34.6	0.00255628	4.29789e-06	0.00203294	8.01109e-12	0.00203294
	34.8	0.00257484	4.00866e-06	0.00198062	6.91133e-12	0.00198062
	35	0.00259353	3.73889e-06	0.00192964	5.96254e-12	0.00192964
	35.2	0.00261236	3.48727e-06	0.00187998	5.144e-12	0.00187998
	35.4	0.00263132	3.25258e-06	0.00183159	4.43783e-12	0.00183159
	35.6	0.00265042	3.03369e-06	0.00178445	3.8286e-12	0.00178445
	35.8	0.00266967	2.82953e-06	0.00173852	3.30301e-12	0.00173852
	36	0.00268905	2.63911e-06	0.00169378	2.84957e-12	0.00169378
	36.2	0.00270857	2.46151e-06	0.00165018	2.45838e-12	0.00165018
	36.4	0.00272823	2.29586e-06	0.00160771	2.1209e-12	0.00160771
	36.6	0.00274803	2.14135e-06	0.00156633	1.82974e-12	0.00156633
	36.8	0.00276798	1.99724e-06	0.00152602	1.57855e-12	0.00152602
	37	0.00278808	1.86283e-06	0.00148674	1.36185e-12	0.00148674
	37.2	0.00280832	1.73747e-06	0.00144848	1.17489e-12	0.00144848
	37.4	0.0028287	1.62054e-06	0.0014112	1.0136e-12	0.0014112
	37.6	0.00284924	1.51148e-06	0.00137488	8.74456e-13	0.00137488
	37.8	0.00286992	1.40977e-06	0.00133949	7.5441e-13	0.00133949
	38	0.00289076	1.31489e-06	0.00130501	6.50845e-13	0.00130501
	38.2	0.00291174	1.2264e-06	0.00127143	5.61497e-13	0.00127143
	38.4	0.00293288	1.14387e-06	0.0012387	4.84414e-13	0.0012387
	38.6	0.00295417	1.06689e-06	0.00120682	4.17914e-13	0.00120682
	38.8	0.00297562	9.95091e-07	0.00117576	3.60542e-13	0.00117576
	39	0.00299722	9.28124e-07	0.0011455	3.11047e-13	0.0011455
	39.2	0.00301898	8.65664e-07	0.00111602	2.68346e-13	0.00111602
	39.4	0.00304089	8.07407e-07	0.00108729	2.31508e-13	0.00108729
	39.6	0.00306297	7.5307e-07	0.00105931	1.99726e-13	0.00105931
	39.8	0	7.02391e-07	0.00103204	1.72308e-13	0.00103204
	Nbl1-HaloTag-JF646_Metaphase (from cycling cells)
	X Axis Time	Experimental data	Single exponential fit	Double exponential fit	1st component of double exponential fit	2nd component of double exponential fit
	1.4	0.627995	0.551487	0.620547	0.394383	0.226164
	1.6	0.558	0.516257	0.557964	0.338374	0.21959
	1.8	0.492033	0.483278	0.503526	0.290319	0.213207
	2	0.452673	0.452405	0.456098	0.249089	0.207009
	2.2	0.415805	0.423505	0.414705	0.213714	0.200991
	2.4	0.384601	0.396451	0.378512	0.183363	0.195148
	2.6	0.352924	0.371125	0.346798	0.157323	0.189476
	2.8	0.310252	0.347417	0.318948	0.13498	0.183968
	3	0.284953	0.325224	0.294431	0.115811	0.17862
	3.2	0.26674	0.304448	0.272791	0.0993639	0.173427
	3.4	0.253623	0.284999	0.253639	0.0852526	0.168386
	3.6	0.241385	0.266793	0.236636	0.0731453	0.163491
	3.8	0.233317	0.24975	0.221496	0.0627575	0.158739
	4	0.214139	0.233796	0.207969	0.0538449	0.154124
	4.2	0.20352	0.218861	0.195842	0.046198	0.149644
	4.4	0.194964	0.20488	0.184931	0.0396372	0.145294
	4.6	0.180664	0.191792	0.175078	0.034008	0.14107
	4.8	0.167277	0.17954	0.166148	0.0291783	0.136969
	5	0.152548	0.16807	0.158022	0.0250345	0.132988
	5.2	0.144477	0.157334	0.150601	0.0214792	0.129122
	5.4	0.139747	0.147283	0.143797	0.0184288	0.125368
	5.6	0.132614	0.137874	0.137536	0.0158116	0.121724
	5.8	0.128886	0.129067	0.131752	0.0135661	0.118185
	6	0.121557	0.120822	0.126389	0.0116395	0.11475
	6.2	0.120058	0.113104	0.121401	0.0099865	0.111414
	6.4	0.114939	0.105878	0.116744	0.00856825	0.108175
	6.6	0.108535	0.0991148	0.112382	0.00735142	0.105031
	6.8	0.104461	0.0927832	0.108285	0.0063074	0.101978
	7	0.101545	0.0868561	0.104425	0.00541164	0.0990132
	7.2	0.0998148	0.0813076	0.100778	0.0046431	0.096135
	7.4	0.0980539	0.0761136	0.0973241	0.0039837	0.0933404
	7.6	0.0950122	0.0712513	0.094045	0.00341795	0.090627
	7.8	0.0919215	0.0666997	0.0909251	0.00293255	0.0879925
	8	0.088781	0.0624388	0.0879507	0.00251608	0.0854347
	8.2	0.0843129	0.0584501	0.0851099	0.00215875	0.0829511
	8.4	0.0810623	0.0547163	0.082392	0.00185218	0.0805398
	8.6	0.0803522	0.0512209	0.0797877	0.00158914	0.0781985
	8.8	0.0757116	0.0479489	0.0772888	0.00136345	0.0759253
	9	0.0749441	0.0448858	0.0748881	0.00116982	0.0737182
	9.2	0.0754858	0.0420185	0.072579	0.00100369	0.0715753
	9.4	0.0746976	0.0393343	0.0703558	0.000861146	0.0694946
	9.6	0.0698634	0.0368215	0.0682133	0.000738849	0.0674745
	9.8	0.0663087	0.0344693	0.066147	0.000633921	0.065513
	10	0.065425	0.0322674	0.0641525	0.000543894	0.0636086
	10.2	0.0645251	0.0302061	0.0622262	0.000466652	0.0617595
	10.4	0.0622259	0.0282765	0.0603646	0.00040038	0.0599642
	10.6	0.0612829	0.0264701	0.0585646	0.000343519	0.0582211
	10.8	0.0589202	0.0247792	0.0568234	0.000294734	0.0565286
	11	0.0593461	0.0231963	0.0551383	0.000252877	0.0548854
	11.2	0.0583519	0.0217145	0.0535069	0.000216964	0.0532899
	11.4	0.0559067	0.0203273	0.051927	0.000186152	0.0517408
	11.6	0.0519792	0.0190288	0.0503964	0.000159715	0.0502367
	11.8	0.0494463	0.0178132	0.0489134	0.000137033	0.0487764
	12	0.0424797	0.0166753	0.047476	0.000117572	0.0473585
	12.2	0.0398359	0.01561	0.0460827	0.000100875	0.0459818
	12.4	0.0401239	0.0146128	0.0447317	8.65489e-05	0.0446451
	12.6	0.0404139	0.0136793	0.0434216	7.42576e-05	0.0433473
	12.8	0.0391984	0.0128055	0.0421509	6.37118e-05	0.0420872
	13	0.0364447	0.0119875	0.0409184	5.46636e-05	0.0408638
	13.2	0.0367082	0.0112217	0.0397228	4.69005e-05	0.0396759
	13.4	0.0354329	0.0105048	0.0385628	4.02399e-05	0.0385225
	13.6	0.0356891	0.00983377	0.0374372	3.45251e-05	0.0374027
	13.8	0.0343841	0.00920557	0.0363451	2.9622e-05	0.0363154
	14	0.0346327	0.00861751	0.0352852	2.54152e-05	0.0352598
	14.2	0.0285407	0.00806701	0.0342566	2.18058e-05	0.0342348
	14.4	0.028747	0.00755168	0.0332583	1.8709e-05	0.0332396
	14.6	0.0289548	0.00706927	0.0322894	1.6052e-05	0.0322733
	14.8	0.0291641	0.00661767	0.031349	1.37724e-05	0.0313352
	15	0.026111	0.00619493	0.0304361	1.18165e-05	0.0304243
	15.2	0.0262998	0.00579919	0.02955	1.01384e-05	0.0295399
	15.4	0.0248343	0.00542873	0.0286899	8.69854e-06	0.0286812
	15.6	0.0250138	0.00508193	0.0278549	7.4632e-06	0.0278474
	15.8	0.0251946	0.00475729	0.0270443	6.40331e-06	0.0270379
	16	0.0236849	0.00445339	0.0262574	5.49393e-06	0.0262519
	16.2	0.0238561	0.0041689	0.0254935	4.7137e-06	0.0254888
	16.4	0.0240286	0.00390259	0.0247519	4.04428e-06	0.0247479
	16.6	0.0224735	0.00365328	0.0240319	3.46993e-06	0.0240285
	16.8	0.0208948	0.00341991	0.0233329	2.97714e-06	0.02333
	17	0.0210458	0.00320144	0.0226543	2.55434e-06	0.0226518
	17.2	0.0211979	0.00299693	0.0219955	2.19158e-06	0.0219933
	17.4	0.0213512	0.00280548	0.0213558	1.88034e-06	0.021354
	17.6	0.0215055	0.00262626	0.0207348	1.6133e-06	0.0207332
	17.8	0.021661	0.00245849	0.0201319	1.38418e-06	0.0201305
	18	0.0218175	0.00230144	0.0195465	1.18761e-06	0.0195453
	18.2	0.0219753	0.00215442	0.0189782	1.01895e-06	0.0189772
	18.4	0.0202896	0.00201679	0.0184264	8.74241e-07	0.0184255
	18.6	0.0204363	0.00188796	0.0178906	7.50084e-07	0.0178899
	18.8	0.020584	0.00176735	0.0173705	6.4356e-07	0.0173698
	19	0.018848	0.00165445	0.0168655	5.52164e-07	0.0168649
	19.2	0.0170858	0.00154876	0.0163751	4.73748e-07	0.0163747
	19.4	0.0152972	0.00144983	0.0158991	4.06468e-07	0.0158987
	19.6	0.0154077	0.00135721	0.0154368	3.48743e-07	0.0154365
	19.8	0.0155191	0.00127051	0.0149881	2.99215e-07	0.0149878
	20	0.0156313	0.00118935	0.0145523	2.56722e-07	0.0145521
	20.2	0.0157443	0.00111337	0.0141293	2.20263e-07	0.0141291
	20.4	0.0158581	0.00104225	0.0137185	1.88982e-07	0.0137183
	20.6	0.0139761	0.000975666	0.0133197	1.62144e-07	0.0133195
	20.8	0.0140772	0.000913339	0.0129325	1.39117e-07	0.0129324
	21	0.0141789	0.000854994	0.0125565	1.1936e-07	0.0125564
	21.2	0.0142814	0.000800376	0.0121915	1.02409e-07	0.0121914
	21.4	0.0123297	0.000749247	0.0118371	8.7865e-08	0.011837
	21.6	0.0124188	0.000701384	0.011493	7.53867e-08	0.0114929
	21.8	0.0104238	0.000656578	0.0111589	6.46806e-08	0.0111588
	22	0.0104992	0.000614635	0.0108345	5.54949e-08	0.0108344
	22.2	0.0105751	0.000575372	0.0105195	4.76137e-08	0.0105195
	22.4	0.0106515	0.000538616	0.0102137	4.08518e-08	0.0102137
	22.6	0.0107285	0.000504209	0.00991683	3.50501e-08	0.00991679
	22.8	0.0108061	0.000471999	0.00962855	3.00724e-08	0.00962852
	23	0.0108842	0.000441847	0.00934865	2.58017e-08	0.00934862
	23.2	0.0109629	0.000413621	0.00907689	2.21374e-08	0.00907686
	23.4	0.0110421	0.000387199	0.00881302	1.89935e-08	0.008813
	23.6	0.0111219	0.000362464	0.00855683	1.62961e-08	0.00855682
	23.8	0.00896186	0.000339309	0.00830809	1.39818e-08	0.00830807
	24	0.00676998	0.000317634	0.00806657	1.19962e-08	0.00806656
	24.2	0.00681892	0.000297343	0.00783208	1.02925e-08	0.00783207
	24.4	0.00686821	0.000278348	0.00760441	8.83081e-09	0.0076044
	24.6	0.00691786	0.000260567	0.00738335	7.57669e-09	0.00738334
	24.8	0.00696786	0.000243921	0.00716872	6.50067e-09	0.00716871
	25	0.00701823	0.000228339	0.00696033	5.57747e-09	0.00696032
	25.2	0.00706896	0.000213753	0.006758	4.78538e-09	0.00675799
	25.4	0.00712006	0.000200098	0.00656154	4.10578e-09	0.00656154
	25.6	0.00717153	0.000187315	0.0063708	3.52269e-09	0.0063708
	25.8	0.00722337	0.00017535	0.00618561	3.02241e-09	0.0061856
	26	0.00727558	0.000164148	0.0060058	2.59318e-09	0.00600579
	26.2	0.00732818	0.000153662	0.00583121	2.2249e-09	0.00583121
	26.4	0.00492077	0.000143846	0.0056617	1.90893e-09	0.0056617
	26.6	0.00247817	0.000134657	0.00549712	1.63783e-09	0.00549712
	26.8	0.00249608	0.000126055	0.00533732	1.40523e-09	0.00533732
	27	0.00251412	0.000118002	0.00518217	1.20567e-09	0.00518217
	27.2	0.0025323	0.000110464	0.00503152	1.03444e-09	0.00503152
	27.4	0.0025506	0.000103407	0.00488526	8.87534e-10	0.00488526
	27.6	0.00256904	9.68016e-05	0.00474325	7.6149e-10	0.00474325
	27.8	0	9.06178e-05	0.00460536	6.53346e-10	0.00460536
	Sli15-HaloTag-JF646_Metaphase (from cycling cells)
	X Axis Time	Experimental data	Single exponential fit	Double exponential fit	1st component of double exponential fit	2nd component of double exponential fit
	1.4	0.363121	0.343777	0.365309	0.238897	0.126411
	1.6	0.306601	0.298632	0.304051	0.186308	0.117743
	1.8	0.257154	0.259415	0.254965	0.145296	0.109669
	2	0.216003	0.225348	0.21546	0.113311	0.102149
	2.2	0.184954	0.195755	0.183512	0.0883679	0.0951439
	2.4	0.15133	0.170048	0.157535	0.0689152	0.0886196
	2.6	0.131935	0.147717	0.136287	0.0537447	0.0825427
	2.8	0.118535	0.128318	0.118796	0.0419138	0.0768824
	3	0.106689	0.111467	0.104298	0.0326872	0.0716104
	3.2	0.0952831	0.0968293	0.0921915	0.0254917	0.0666998
	3.4	0.0837507	0.0841135	0.0820061	0.0198801	0.062126
	3.6	0.0749747	0.0730675	0.0733697	0.0155039	0.0578658
	3.8	0.0672613	0.0634722	0.0659887	0.012091	0.0538978
	4	0.0594626	0.0551369	0.0596312	0.00942934	0.0502018
	4.2	0.0533361	0.0478962	0.054113	0.00735364	0.0467593
	4.4	0.047731	0.0416064	0.0492878	0.00573486	0.0435529
	4.6	0.0444337	0.0361425	0.0450388	0.00447243	0.0405663
	4.8	0.0416952	0.0313962	0.0412725	0.0034879	0.0377846
	5	0.0371292	0.0272732	0.0379137	0.0027201	0.0351936
	5.2	0.0355232	0.0236916	0.0349016	0.00212132	0.0327802
	5.4	0.0314774	0.0205804	0.0321867	0.00165435	0.0305324
	5.6	0.0286042	0.0178778	0.0297289	0.00129017	0.0284387
	5.8	0.0250872	0.01553	0.0274947	0.00100616	0.0264886
	6	0.0246073	0.0134906	0.0254568	0.000784674	0.0246721
	6.2	0.0228845	0.011719	0.0235922	0.000611942	0.0229803
	6.4	0.0217643	0.01018	0.0218817	0.000477233	0.0214045
	6.6	0.0187557	0.00884315	0.0203089	0.000372179	0.0199367
	6.8	0.0182283	0.00768185	0.0188598	0.00029025	0.0185696
	7	0.0176947	0.00667306	0.0175226	0.000226357	0.0172962
	7.2	0.0171547	0.00579674	0.0162867	0.000176528	0.0161101
	7.4	0.0166085	0.0050355	0.0151431	0.000137669	0.0150054
	7.6	0.0141291	0.00437423	0.0140838	0.000107363	0.0139765
	7.8	0.0142053	0.0037998	0.0131018	8.37291e-05	0.013018
	8	0.0136328	0.0033008	0.0121907	6.52976e-05	0.0121254
	8.2	0.0130536	0.00286733	0.0113448	5.09235e-05	0.0112939
	8.4	0.0118116	0.00249079	0.0105591	3.97135e-05	0.0105194
	8.6	0.00989609	0.00216369	0.00982904	3.09713e-05	0.00979807
	8.8	0.00862287	0.00187955	0.00915034	2.41535e-05	0.00912619
	9	0.00866938	0.00163273	0.00851921	1.88365e-05	0.00850037
	9.2	0.00804566	0.00141831	0.00793217	1.469e-05	0.00791748
	9.4	0.00471862	0.00123206	0.00738601	1.14563e-05	0.00737455
	9.6	0.00406634	0.00107026	0.00687779	8.93436e-06	0.00686885
	9.8	0.00408827	0.000929712	0.0064048	6.96761e-06	0.00639783
	10	0.00342527	0.000807621	0.00596455	5.43382e-06	0.00595911
	10.2	0.00344374	0.000701562	0.00555472	4.23766e-06	0.00555048
	10.4	0.00346232	0.000609432	0.00517317	3.30481e-06	0.00516987
	10.6	0.00348099	0.0005294	0.00481793	2.57731e-06	0.00481535
	10.8	0.00139991	0.000459878	0.00448716	2.00996e-06	0.00448515
	11	0.00140746	0.000399486	0.00417915	1.5675e-06	0.00417759
	11.2	0.00141505	0.000347025	0.00389234	1.22245e-06	0.00389112
	11.4	0.00142268	0.000301453	0.00362524	9.53345e-07	0.00362429
	11.6	0.00143035	0.000261866	0.0033765	7.43483e-07	0.00337576
	11.8	0.00143807	0.000227477	0.00314485	5.79818e-07	0.00314427
	12	0.00144582	0.000197604	0.00292911	4.52181e-07	0.00292866
	12.2	0	0.000171654	0.00272819	3.52642e-07	0.00272783
